# Supplementary material for: Characterization of the Mitochondrial Genome of Hippophae rhamnoides subsp. sinensis Rousi Based on High-Throughput Sequencing and Elucidation of Its Evolutionary Mechanisms
Source: Plants (Basel). 2025 Aug 15;14(16):2547. doi: 10.3390/plants14162547 (PMC12389370; doi:10.3390/plants14162547)
Supplement: Supplementary file 1 [file plants-14-02547-s001.zip]

Archive with 2 entries (2 files):
- Supplementary Material Figures.pdf
- Supplementary Material Table.xlsx
