# Supplementary material for: Characterization of the Mitochondrial Genome of Hippophae rhamnoides subsp. sinensis Rousi Based on High-Throughput Sequencing and Elucidation of Its Evolutionary Mechanisms
Source: Plants (Basel). 2025 Aug 15;14(16):2547. doi: 10.3390/plants14162547 (PMC12389370; doi:10.3390/plants14162547)
Supplement: Supplementary file 1 [file plants-14-02547-s001.zip › Supplementary Material Table.xlsx]

## Sheet: Table S1
Table S1. Statistical table of second-generation and third-generation sequencing data for H. rhamnoides ssp. sinensis Rousi
Sample ID	ReadSum	BaseSum	GC(%)	Q20(%)	Q30(%)	Number of Reads	Number of Bases	Mean Read Length	N50 Read Length
Hippophae_rhamnoides_subsp._sinensis_Rousi	68504237	20688279574	30.63	99.4	97.69	1020681	16660764115	16323	25815

## Sheet: Table S2
Table S2. Functional classifications and physical locations of genes in the mitochondrial genome of H. rhamnoides ssp. sinensis Rousi
Group of genes	Gene name	Length	Start codon	Stop codon	Amino acid
ATP synthase	atp1	1530	ATG	TGA	510
	atp4	588	ATG	TAG	196
	atp6	894	ATG	TAA	298
	atp8	480	ATG	TAA	160
	atp9	225	ATG	CGA(TGA)	75
Cytohrome c biogenesis	ccmB	621	ATG	TGA	207
	ccmC	753	ATG	TGA	251
	ccmFc	1317	ATG	CGA(TGA)	439
	ccmFn	1725	ATG	TGA	575
Ubichinol cytochrome c reductase	cob	1182	ATG	TGA	394
Cytochrome c oxidase	cox1	1584	ATG	TAA	528
	cox2	783	ATG	TAA	261
	cox3	798	ATG	TGA	266
Maturases	matR	1968	ATG	TAG	656
Transport membrance protein	mttB	339	ATG	TAG	113
NADH dehydrogenase	nad1	978	ACG(ATG)	TAA	326
	nad1	978	ACG(ATG)	TAA	326
	nad2	1467	ATG	TAA	489
	nad3	357	ATG	TAA	119
	nad4	1488	ATG	TGA	496
	nad4L	303	ACG(ATG)	TAA	101
	nad5	2001	ATG	TAA	667
	nad6	618	ATG	TAA	206
	nad7	1185	ATG	TAG	395
	nad9	573	ATG	TAA	191
Ribosomal proteins (LSU)	rpl10	489	ATG	TAA	163
	rpl16	507	ATG	TAA	169
	rpl2	1002	ATG	TAA	334
	rpl5	558	ATG	TAA	186
Ribosomal proteins (SSU)	rps1	621	ATG	TGA	207
	rps12	378	ATG	TGA	126
	rps19	285	ATG	TAA	95
	rps19	285	ATG	TAA	95
	rps3	1674	ATG	TAG	558
	rps4	1047	ATG	TAA	349
	rps7	447	ATG	TAA	149
Succinate dehydrogenase	sdh4	387	ATG	CGA(TGA)	129
Ribosomal RNAs	rrn18	1917
	rrn26	3364
	rrn5	120
Transfer RNAs	trnA-TGC	65
	trnC-GCA	73
	trnC-GCA	71
	trnD-GTC	74
	trnE-TTC	72
	trnF-GAA	74
	trnF-GAA	73
	trnG-GCC	72
	trnH-GTG	74
	trnK-TTT	73
	trnL-CAA	81
	trnM-CAT	73
	trnM-CAT	74
	trnM-CAT	74
	trnM-CAT	74
	trnN-GTT	72
	trnN-GTT	72
	trnP-TGG	74
	trnP-TGG	75
	trnP-TGG	75
	trnQ-TTG	72
	trnR-ACG	74
	trnS-GCT	89
	trnS-GGA	87
	trnS-TGA	87
	trnT-GGT	72
	trnT-TGT	73
	trnV-GAC	72
	trnW-CCA	74
	trnY-GTA	83
other

## Sheet: Table S3
Table S3. Statistical analysis of gene functions in H. rhamnoides ssp. sinensis Rousi
Group of genes	Gene name
ATP synthase	atp1 atp4 atp6 atp8 atp9
Cytohrome c biogenesis	ccmB ccmC ccmFc* ccmFn
Ubiquinol cytochrome c reductase	cob
Cytochrome c oxidase	cox1 cox2* cox3
Maturases	matR
Transport membrane protein	mttB
NADH dehydrogenase	nad1****(2) nad2**** nad3 nad4** nad4L nad5**** nad6 nad7**** nad9
Ribosomal proteins (LSU)	rpl10 rpl16 rpl2* rpl5
Ribosomal proteins (SSU)	#rps10 #rps14 rps1 rps12 rps19(2) rps3* rps4 rps7
Succinate dehydrogenase	#sdh3 sdh4
Ribosomal RNAs	rrn18 rrn26 rrn5
Transfer RNAs	trnA-TGC* trnC-GCA(2) trnD-GTC trnE-TTC trnF-GAA(2) trnG-GCC trnH-GTG trnK-TTT trnL-CAA trnM-CAT(4) trnN-GTT(2) trnP-TGG(3) trnQ-TTG trnR-ACG trnS-GCT trnS-GGA trnS-TGA trnT-GGT trnT-TGT trnV-GAC trnW-CCA trnY-GTA
other
Notes:*:intron number;#Gene:Pseudo gene;Gene(2):Number of copies of multi-copy genes;

## Sheet: Table S4
Table S4. Codon usage of amino acid pairs in the mitochondrial genomes of H. rhamnoides ssp. sinensis Rousi
AminoAcid	Symbol	Codon	No.	RSCU
*	Ter	UAA	18	1.5429
*	Ter	UAG	5	0.4286
*	Ter	UGA	12	1.0286
A	Ala	GCA	163	0.9617
A	Ala	GCC	156	0.9204
A	Ala	GCG	91	0.5369
A	Ala	GCU	268	1.5811
C	Cys	UGC	59	0.7613
C	Cys	UGU	96	1.2387
D	Asp	GAC	104	0.6172
D	Asp	GAU	233	1.3828
E	Glu	GAA	302	1.379
E	Glu	GAG	136	0.621
F	Phe	UUC	307	0.886
F	Phe	UUU	386	1.114
G	Gly	GGA	260	1.4365
G	Gly	GGC	95	0.5249
G	Gly	GGG	135	0.7459
G	Gly	GGU	234	1.2928
H	His	CAC	59	0.4758
H	His	CAU	189	1.5242
I	Ile	AUA	215	0.8269
I	Ile	AUC	220	0.8462
I	Ile	AUU	345	1.3269
K	Lys	AAA	264	1.1919
K	Lys	AAG	179	0.8081
L	Leu	CUA	176	0.9412
L	Leu	CUC	112	0.5989
L	Leu	CUG	113	0.6043
L	Leu	CUU	246	1.3155
L	Leu	UUA	256	1.369
L	Leu	UUG	219	1.1711
M	Met	AUG	282	1
N	Asn	AAC	116	0.6804
N	Asn	AAU	225	1.3196
P	Pro	CCA	161	1.1583
P	Pro	CCC	107	0.7698
P	Pro	CCG	85	0.6115
P	Pro	CCU	203	1.4604
Q	Gln	CAA	217	1.5069
Q	Gln	CAG	71	0.4931
R	Arg	AGA	172	1.4892
R	Arg	AGG	87	0.7532
R	Arg	CGA	149	1.29
R	Arg	CGC	70	0.6061
R	Arg	CGG	84	0.7273
R	Arg	CGU	131	1.1342
S	Ser	AGC	100	0.655
S	Ser	AGU	167	1.0939
S	Ser	UCA	171	1.1201
S	Ser	UCC	142	0.9301
S	Ser	UCG	128	0.8384
S	Ser	UCU	208	1.3624
T	Thr	ACA	134	1.0037
T	Thr	ACC	140	1.0487
T	Thr	ACG	77	0.5768
T	Thr	ACU	183	1.3708
V	Val	GUA	203	1.2473
V	Val	GUC	112	0.6882
V	Val	GUG	144	0.8848
V	Val	GUU	192	1.1797
W	Trp	UGG	156	1
Y	Tyr	UAC	78	0.4968
Y	Tyr	UAU	236	1.5032
Notes: amino acid: one-letter abbreviation of amino acid, '*' stands for stop codon; Symbol: three-letter abbreviation of amino acid; Codon: codon; No. Number of this codon; RSCU: codon preference.

## Sheet: Table S5
Table S5. Distribution of tandem repeats in the mitochondrial genome of H. rhamnoides ssp. sinensis Rousi
NO.	Chr	Size	Copy	Repeat sequence	Percent Matches	Start	End
1	chr1	23	2.3	TATTATTTCTTAGTATATTACTA	96	9239	9292
2	chr1	17	2.4	TTTGTTAGAATCAATTA	86	11709	11748
3	chr1	11	2.3	TTCTGTTGTTG	100	17246	17270
4	chr1	12	2.1	ACAGACGAGAAA	100	115552	115576
5	chr1	15	2	CTTTCTTTATTATTA	100	153883	153912
6	chr1	15	2	AAGTCAAGTAAGTAC	93	199168	199197
7	chr1	24	2	CTTGCGCGTTAGCGCATCAGTTTT	84	207122	207170
8	chr1	14	1.9	GGCAATAGAATGAC	100	218898	218924
9	chr1	39	2	TTCACTCATGATCTGGCCTGGTCGACCCAATCATGATAT	97	310138	310216
10	chr1	18	2.4	CATAGTCGCGAGCTGTTT	81	324178	324220
11	chr1	24	3.2	TTTGTCTAAGTCACTTCCTTTATT	74	356865	356939
12	chr1	21	3.1	TTTGTCTAAGTCACTTCCTATT	77	356865	356933
13	chr1	18	3.2	TATTGATGATAGTGACGA	94	359248	359304
14	chr1	9	6.3	TATTGACGA	72	359248	359304
15	chr1	18	2.1	TGTTGCTATCTGCTACAA	100	361391	361427
16	chr1	14	4.1	TGTATCTGTATAAA	82	366951	367008
17	chr1	21	2.5	TGATAAGAAGGAGCAGGCAAC	87	406166	406217
18	chr1	11	3.5	ATACCCAAGCC	89	451828	451866

## Sheet: Table S6
Table S6. The Ka/Ks values of each gene pair between H. rhamnoides ssp. sinensis Rousi and the other six species
Kaks	Gene	Vs
0.0798678	atp1	Hippophae_rhamnoides_subsp._sinensis_Rousi vs NC_029809
0.319122	atp1	Hippophae_rhamnoides_subsp._sinensis_Rousi vs NC_029855
0.192014	atp1	Hippophae_rhamnoides_subsp._sinensis_Rousi vs NC_065237
0	atp1	Hippophae_rhamnoides_subsp._sinensis_Rousi vs NC_086921
NA	atp1	Hippophae_rhamnoides_subsp._sinensis_Rousi vs PP712939
0	atp1	Hippophae_rhamnoides_subsp._sinensis_Rousi vs PQ653489
1.71495	atp4	Hippophae_rhamnoides_subsp._sinensis_Rousi vs NC_029809
4.34976	atp4	Hippophae_rhamnoides_subsp._sinensis_Rousi vs NC_029855
0.494263	atp4	Hippophae_rhamnoides_subsp._sinensis_Rousi vs NC_065237
0.74829	atp4	Hippophae_rhamnoides_subsp._sinensis_Rousi vs NC_086921
NA	atp4	Hippophae_rhamnoides_subsp._sinensis_Rousi vs PP712939
NA	atp4	Hippophae_rhamnoides_subsp._sinensis_Rousi vs PQ653489
1.59339	atp6	Hippophae_rhamnoides_subsp._sinensis_Rousi vs NC_029809
0.486045	atp6	Hippophae_rhamnoides_subsp._sinensis_Rousi vs NC_029855
1.68729	atp6	Hippophae_rhamnoides_subsp._sinensis_Rousi vs NC_065237
NA	atp6	Hippophae_rhamnoides_subsp._sinensis_Rousi vs NC_086921
0.232684	atp6	Hippophae_rhamnoides_subsp._sinensis_Rousi vs PP712939
NA	atp6	Hippophae_rhamnoides_subsp._sinensis_Rousi vs PQ653489
0.391156	atp8	Hippophae_rhamnoides_subsp._sinensis_Rousi vs NC_029809
0.980516	atp8	Hippophae_rhamnoides_subsp._sinensis_Rousi vs NC_029855
0.447877	atp8	Hippophae_rhamnoides_subsp._sinensis_Rousi vs NC_065237
NA	atp8	Hippophae_rhamnoides_subsp._sinensis_Rousi vs NC_086921
NA	atp8	Hippophae_rhamnoides_subsp._sinensis_Rousi vs PP712939
NA	atp8	Hippophae_rhamnoides_subsp._sinensis_Rousi vs PQ653489
0.287417	atp9	Hippophae_rhamnoides_subsp._sinensis_Rousi vs NC_029809
0.458939	atp9	Hippophae_rhamnoides_subsp._sinensis_Rousi vs NC_029855
0.117987	atp9	Hippophae_rhamnoides_subsp._sinensis_Rousi vs NC_065237
NA	atp9	Hippophae_rhamnoides_subsp._sinensis_Rousi vs NC_086921
NA	atp9	Hippophae_rhamnoides_subsp._sinensis_Rousi vs PP712939
NA	atp9	Hippophae_rhamnoides_subsp._sinensis_Rousi vs PQ653489
1.57043	ccmB	Hippophae_rhamnoides_subsp._sinensis_Rousi vs NC_029809
NA	ccmB	Hippophae_rhamnoides_subsp._sinensis_Rousi vs NC_029855
1.14029	ccmB	Hippophae_rhamnoides_subsp._sinensis_Rousi vs NC_065237
NA	ccmB	Hippophae_rhamnoides_subsp._sinensis_Rousi vs NC_086921
NA	ccmB	Hippophae_rhamnoides_subsp._sinensis_Rousi vs PP712939
NA	ccmB	Hippophae_rhamnoides_subsp._sinensis_Rousi vs PQ653489
0.619024	ccmC	Hippophae_rhamnoides_subsp._sinensis_Rousi vs NC_029809
0.655121	ccmC	Hippophae_rhamnoides_subsp._sinensis_Rousi vs NC_029855
0.679972	ccmC	Hippophae_rhamnoides_subsp._sinensis_Rousi vs NC_065237
NA	ccmC	Hippophae_rhamnoides_subsp._sinensis_Rousi vs NC_086921
NA	ccmC	Hippophae_rhamnoides_subsp._sinensis_Rousi vs PP712939
NA	ccmC	Hippophae_rhamnoides_subsp._sinensis_Rousi vs PQ653489
0.289608	ccmFc	Hippophae_rhamnoides_subsp._sinensis_Rousi vs NC_029809
0.839659	ccmFc	Hippophae_rhamnoides_subsp._sinensis_Rousi vs NC_029855
0.690148	ccmFc	Hippophae_rhamnoides_subsp._sinensis_Rousi vs NC_065237
0.604341	ccmFc	Hippophae_rhamnoides_subsp._sinensis_Rousi vs NC_086921
NA	ccmFc	Hippophae_rhamnoides_subsp._sinensis_Rousi vs PP712939
0	ccmFc	Hippophae_rhamnoides_subsp._sinensis_Rousi vs PQ653489
0.462729	ccmFn	Hippophae_rhamnoides_subsp._sinensis_Rousi vs NC_029809
0.946528	ccmFn	Hippophae_rhamnoides_subsp._sinensis_Rousi vs NC_029855
0.673493	ccmFn	Hippophae_rhamnoides_subsp._sinensis_Rousi vs NC_065237
0.558678	ccmFn	Hippophae_rhamnoides_subsp._sinensis_Rousi vs NC_086921
NA	ccmFn	Hippophae_rhamnoides_subsp._sinensis_Rousi vs PP712939
NA	ccmFn	Hippophae_rhamnoides_subsp._sinensis_Rousi vs PQ653489
NA	cob	Hippophae_rhamnoides_subsp._sinensis_Rousi vs NC_029809
0.599913	cob	Hippophae_rhamnoides_subsp._sinensis_Rousi vs NC_029855
0.434585	cob	Hippophae_rhamnoides_subsp._sinensis_Rousi vs NC_065237
NA	cob	Hippophae_rhamnoides_subsp._sinensis_Rousi vs NC_086921
NA	cob	Hippophae_rhamnoides_subsp._sinensis_Rousi vs PP712939
NA	cob	Hippophae_rhamnoides_subsp._sinensis_Rousi vs PQ653489
0.416316	cox1	Hippophae_rhamnoides_subsp._sinensis_Rousi vs NC_029809
0.237583	cox1	Hippophae_rhamnoides_subsp._sinensis_Rousi vs NC_029855
0.0681953	cox1	Hippophae_rhamnoides_subsp._sinensis_Rousi vs NC_065237
NA	cox1	Hippophae_rhamnoides_subsp._sinensis_Rousi vs NC_086921
0	cox1	Hippophae_rhamnoides_subsp._sinensis_Rousi vs PP712939
NA	cox1	Hippophae_rhamnoides_subsp._sinensis_Rousi vs PQ653489
0.30456	cox2	Hippophae_rhamnoides_subsp._sinensis_Rousi vs NC_029809
0.289921	cox2	Hippophae_rhamnoides_subsp._sinensis_Rousi vs NC_029855
0.30244	cox2	Hippophae_rhamnoides_subsp._sinensis_Rousi vs NC_065237
0	cox2	Hippophae_rhamnoides_subsp._sinensis_Rousi vs NC_086921
0	cox2	Hippophae_rhamnoides_subsp._sinensis_Rousi vs PP712939
0.307309	cox2	Hippophae_rhamnoides_subsp._sinensis_Rousi vs PQ653489
0.591395	cox3	Hippophae_rhamnoides_subsp._sinensis_Rousi vs NC_029809
0.435154	cox3	Hippophae_rhamnoides_subsp._sinensis_Rousi vs NC_029855
0.366278	cox3	Hippophae_rhamnoides_subsp._sinensis_Rousi vs NC_065237
NA	cox3	Hippophae_rhamnoides_subsp._sinensis_Rousi vs NC_086921
NA	cox3	Hippophae_rhamnoides_subsp._sinensis_Rousi vs PP712939
NA	cox3	Hippophae_rhamnoides_subsp._sinensis_Rousi vs PQ653489
0.455975	matR	Hippophae_rhamnoides_subsp._sinensis_Rousi vs NC_029809
0.843354	matR	Hippophae_rhamnoides_subsp._sinensis_Rousi vs NC_029855
0.74947	matR	Hippophae_rhamnoides_subsp._sinensis_Rousi vs NC_065237
0.944658	matR	Hippophae_rhamnoides_subsp._sinensis_Rousi vs NC_086921
NA	matR	Hippophae_rhamnoides_subsp._sinensis_Rousi vs PP712939
NA	matR	Hippophae_rhamnoides_subsp._sinensis_Rousi vs PQ653489
NA	mttB	Hippophae_rhamnoides_subsp._sinensis_Rousi vs NC_029809
NA	mttB	Hippophae_rhamnoides_subsp._sinensis_Rousi vs NC_029855
0.247962	mttB	Hippophae_rhamnoides_subsp._sinensis_Rousi vs NC_065237
NA	mttB	Hippophae_rhamnoides_subsp._sinensis_Rousi vs NC_086921
NA	mttB	Hippophae_rhamnoides_subsp._sinensis_Rousi vs PP712939
NA	mttB	Hippophae_rhamnoides_subsp._sinensis_Rousi vs PQ653489
0.749585	nad1	Hippophae_rhamnoides_subsp._sinensis_Rousi vs NC_029809
0.158848	nad1	Hippophae_rhamnoides_subsp._sinensis_Rousi vs NC_029855
0.459904	nad1	Hippophae_rhamnoides_subsp._sinensis_Rousi vs NC_065237
0.59287	nad1	Hippophae_rhamnoides_subsp._sinensis_Rousi vs NC_086921
0	nad1	Hippophae_rhamnoides_subsp._sinensis_Rousi vs PP712939
1.06232	nad1	Hippophae_rhamnoides_subsp._sinensis_Rousi vs PQ653489
0.305053	nad2	Hippophae_rhamnoides_subsp._sinensis_Rousi vs NC_029809
0.171389	nad2	Hippophae_rhamnoides_subsp._sinensis_Rousi vs NC_029855
0.311958	nad2	Hippophae_rhamnoides_subsp._sinensis_Rousi vs NC_065237
0.642206	nad2	Hippophae_rhamnoides_subsp._sinensis_Rousi vs NC_086921
0	nad2	Hippophae_rhamnoides_subsp._sinensis_Rousi vs PP712939
0	nad2	Hippophae_rhamnoides_subsp._sinensis_Rousi vs PQ653489
0.412673	nad3	Hippophae_rhamnoides_subsp._sinensis_Rousi vs NC_029809
NA	nad3	Hippophae_rhamnoides_subsp._sinensis_Rousi vs NC_029855
0.30368	nad3	Hippophae_rhamnoides_subsp._sinensis_Rousi vs NC_065237
NA	nad3	Hippophae_rhamnoides_subsp._sinensis_Rousi vs NC_086921
NA	nad3	Hippophae_rhamnoides_subsp._sinensis_Rousi vs PP712939
0	nad3	Hippophae_rhamnoides_subsp._sinensis_Rousi vs PQ653489
3.25116	nad4	Hippophae_rhamnoides_subsp._sinensis_Rousi vs NC_029809
1.69544	nad4	Hippophae_rhamnoides_subsp._sinensis_Rousi vs NC_029855
1.21198	nad4	Hippophae_rhamnoides_subsp._sinensis_Rousi vs NC_065237
NA	nad4	Hippophae_rhamnoides_subsp._sinensis_Rousi vs NC_086921
0	nad4	Hippophae_rhamnoides_subsp._sinensis_Rousi vs PP712939
0.315859	nad4	Hippophae_rhamnoides_subsp._sinensis_Rousi vs PQ653489
NA	nad4L	Hippophae_rhamnoides_subsp._sinensis_Rousi vs NC_029809
6.17649	nad4L	Hippophae_rhamnoides_subsp._sinensis_Rousi vs NC_029855
0.0812774	nad4L	Hippophae_rhamnoides_subsp._sinensis_Rousi vs NC_065237
NA	nad4L	Hippophae_rhamnoides_subsp._sinensis_Rousi vs NC_086921
0	nad4L	Hippophae_rhamnoides_subsp._sinensis_Rousi vs PP712939
NA	nad4L	Hippophae_rhamnoides_subsp._sinensis_Rousi vs PQ653489
0.769108	nad5	Hippophae_rhamnoides_subsp._sinensis_Rousi vs NC_029809
0.216363	nad5	Hippophae_rhamnoides_subsp._sinensis_Rousi vs NC_029855
0.443311	nad5	Hippophae_rhamnoides_subsp._sinensis_Rousi vs NC_065237
NA	nad5	Hippophae_rhamnoides_subsp._sinensis_Rousi vs NC_086921
NA	nad5	Hippophae_rhamnoides_subsp._sinensis_Rousi vs PP712939
0	nad5	Hippophae_rhamnoides_subsp._sinensis_Rousi vs PQ653489
0.315659	nad6	Hippophae_rhamnoides_subsp._sinensis_Rousi vs NC_029809
0.155817	nad6	Hippophae_rhamnoides_subsp._sinensis_Rousi vs NC_029855
0.36102	nad6	Hippophae_rhamnoides_subsp._sinensis_Rousi vs NC_065237
NA	nad6	Hippophae_rhamnoides_subsp._sinensis_Rousi vs NC_086921
NA	nad6	Hippophae_rhamnoides_subsp._sinensis_Rousi vs PP712939
NA	nad6	Hippophae_rhamnoides_subsp._sinensis_Rousi vs PQ653489
4.54567	nad7	Hippophae_rhamnoides_subsp._sinensis_Rousi vs NC_029809
NA	nad7	Hippophae_rhamnoides_subsp._sinensis_Rousi vs NC_029855
0.947594	nad7	Hippophae_rhamnoides_subsp._sinensis_Rousi vs NC_065237
NA	nad7	Hippophae_rhamnoides_subsp._sinensis_Rousi vs NC_086921
0	nad7	Hippophae_rhamnoides_subsp._sinensis_Rousi vs PP712939
NA	nad7	Hippophae_rhamnoides_subsp._sinensis_Rousi vs PQ653489
0.109004	nad9	Hippophae_rhamnoides_subsp._sinensis_Rousi vs NC_029809
0.194729	nad9	Hippophae_rhamnoides_subsp._sinensis_Rousi vs NC_029855
0.0638564	nad9	Hippophae_rhamnoides_subsp._sinensis_Rousi vs NC_065237
0	nad9	Hippophae_rhamnoides_subsp._sinensis_Rousi vs NC_086921
0	nad9	Hippophae_rhamnoides_subsp._sinensis_Rousi vs PP712939
0	nad9	Hippophae_rhamnoides_subsp._sinensis_Rousi vs PQ653489
0.258187	rpl10	Hippophae_rhamnoides_subsp._sinensis_Rousi vs NC_029809
1.143	rpl10	Hippophae_rhamnoides_subsp._sinensis_Rousi vs NC_029855
1.17317	rpl10	Hippophae_rhamnoides_subsp._sinensis_Rousi vs NC_065237
NA	rpl10	Hippophae_rhamnoides_subsp._sinensis_Rousi vs NC_086921
NA	rpl10	Hippophae_rhamnoides_subsp._sinensis_Rousi vs PP712939
NA	rpl10	Hippophae_rhamnoides_subsp._sinensis_Rousi vs PQ653489
0.19235	rpl16	Hippophae_rhamnoides_subsp._sinensis_Rousi vs NC_029809
0.272846	rpl16	Hippophae_rhamnoides_subsp._sinensis_Rousi vs NC_029855
NA	rpl16	Hippophae_rhamnoides_subsp._sinensis_Rousi vs NC_065237
NA	rpl16	Hippophae_rhamnoides_subsp._sinensis_Rousi vs NC_086921
0	rpl16	Hippophae_rhamnoides_subsp._sinensis_Rousi vs PP712939
NA	rpl16	Hippophae_rhamnoides_subsp._sinensis_Rousi vs PQ653489
NA	rpl2	Hippophae_rhamnoides_subsp._sinensis_Rousi vs NC_029809
0.712066	rpl2	Hippophae_rhamnoides_subsp._sinensis_Rousi vs NC_029855
NA	rpl2	Hippophae_rhamnoides_subsp._sinensis_Rousi vs NC_065237
NA	rpl2	Hippophae_rhamnoides_subsp._sinensis_Rousi vs NC_086921
0.259127	rpl2	Hippophae_rhamnoides_subsp._sinensis_Rousi vs PP712939
NA	rpl2	Hippophae_rhamnoides_subsp._sinensis_Rousi vs PQ653489
0.480917	rpl5	Hippophae_rhamnoides_subsp._sinensis_Rousi vs NC_029809
0.368951	rpl5	Hippophae_rhamnoides_subsp._sinensis_Rousi vs NC_029855
NA	rpl5	Hippophae_rhamnoides_subsp._sinensis_Rousi vs NC_065237
1.3603	rpl5	Hippophae_rhamnoides_subsp._sinensis_Rousi vs NC_086921
NA	rpl5	Hippophae_rhamnoides_subsp._sinensis_Rousi vs PP712939
NA	rpl5	Hippophae_rhamnoides_subsp._sinensis_Rousi vs PQ653489
0.508712	rps1	Hippophae_rhamnoides_subsp._sinensis_Rousi vs NC_029809
NA	rps1	Hippophae_rhamnoides_subsp._sinensis_Rousi vs NC_029855
NA	rps1	Hippophae_rhamnoides_subsp._sinensis_Rousi vs NC_065237
NA	rps1	Hippophae_rhamnoides_subsp._sinensis_Rousi vs NC_086921
NA	rps1	Hippophae_rhamnoides_subsp._sinensis_Rousi vs PP712939
NA	rps1	Hippophae_rhamnoides_subsp._sinensis_Rousi vs PQ653489
0.124441	rps12	Hippophae_rhamnoides_subsp._sinensis_Rousi vs NC_029809
NA	rps12	Hippophae_rhamnoides_subsp._sinensis_Rousi vs NC_029855
0.40145	rps12	Hippophae_rhamnoides_subsp._sinensis_Rousi vs NC_065237
NA	rps12	Hippophae_rhamnoides_subsp._sinensis_Rousi vs NC_086921
NA	rps12	Hippophae_rhamnoides_subsp._sinensis_Rousi vs PP712939
NA	rps12	Hippophae_rhamnoides_subsp._sinensis_Rousi vs PQ653489
0.410277	rps19	Hippophae_rhamnoides_subsp._sinensis_Rousi vs NC_029809
0.162157	rps19	Hippophae_rhamnoides_subsp._sinensis_Rousi vs NC_029855
NA	rps19	Hippophae_rhamnoides_subsp._sinensis_Rousi vs NC_065237
0.704663	rps19	Hippophae_rhamnoides_subsp._sinensis_Rousi vs NC_086921
NA	rps19	Hippophae_rhamnoides_subsp._sinensis_Rousi vs PP712939
NA	rps19	Hippophae_rhamnoides_subsp._sinensis_Rousi vs PQ653489
0.386204	rps3	Hippophae_rhamnoides_subsp._sinensis_Rousi vs NC_029809
0.60453	rps3	Hippophae_rhamnoides_subsp._sinensis_Rousi vs NC_029855
0.353805	rps3	Hippophae_rhamnoides_subsp._sinensis_Rousi vs NC_065237
NA	rps3	Hippophae_rhamnoides_subsp._sinensis_Rousi vs NC_086921
0.172435	rps3	Hippophae_rhamnoides_subsp._sinensis_Rousi vs PP712939
0.454309	rps3	Hippophae_rhamnoides_subsp._sinensis_Rousi vs PQ653489
NA	rps4	Hippophae_rhamnoides_subsp._sinensis_Rousi vs NC_029809
0.824003	rps4	Hippophae_rhamnoides_subsp._sinensis_Rousi vs NC_029855
1.21986	rps4	Hippophae_rhamnoides_subsp._sinensis_Rousi vs NC_065237
NA	rps4	Hippophae_rhamnoides_subsp._sinensis_Rousi vs NC_086921
NA	rps4	Hippophae_rhamnoides_subsp._sinensis_Rousi vs PP712939
0.310902	rps4	Hippophae_rhamnoides_subsp._sinensis_Rousi vs PQ653489
NA	rps7	Hippophae_rhamnoides_subsp._sinensis_Rousi vs NC_029809
0.1674	rps7	Hippophae_rhamnoides_subsp._sinensis_Rousi vs NC_029855
0.125025	rps7	Hippophae_rhamnoides_subsp._sinensis_Rousi vs NC_065237
NA	rps7	Hippophae_rhamnoides_subsp._sinensis_Rousi vs NC_086921
NA	rps7	Hippophae_rhamnoides_subsp._sinensis_Rousi vs PP712939
NA	rps7	Hippophae_rhamnoides_subsp._sinensis_Rousi vs PQ653489
0.164166	sdh4	Hippophae_rhamnoides_subsp._sinensis_Rousi vs NC_029809
1.30562	sdh4	Hippophae_rhamnoides_subsp._sinensis_Rousi vs NC_029855
1.40414	sdh4	Hippophae_rhamnoides_subsp._sinensis_Rousi vs NC_065237
0.210891	sdh4	Hippophae_rhamnoides_subsp._sinensis_Rousi vs NC_086921
0.211271	sdh4	Hippophae_rhamnoides_subsp._sinensis_Rousi vs PP712939
0.423173	sdh4	Hippophae_rhamnoides_subsp._sinensis_Rousi vs PQ653489

## Sheet: Table S7
Table S7. Statistical analysis of homologous sequences in chloroplasts and mitochondria of H. rhamnoides ssp. sinensis Rousi
genome	genome length(bp)	Homologous sequence length(bp)	Proportion(%)	Genes are completely located in homologous sequences
cp	156355	77741	49.72	rps12(trans_splicing);rps7;ndhB;trnL-CAA;ycf2;trnI-CAU;rpl23;rps12(trans_splicing);rpl23;trnI-CAU;ycf2;trnL-CAA;ndhB;rps7;rrn23;rrn4.5;rrn5;trnR-ACG;trnN-GUU;ycf1;trnN-GUU;petN;trnR-ACG;rrn5;rrn4.5;rrn23;psbT;psbN;psbH;petB;trnT-GGU;psbD;psbC;rps12(trans_splicing);rps12(trans_splicing);clpP;cemA;petA;trnL-UAA;trnF-GAA;ndhJ;rrn16;rrn16;trnS-GGA;rps4;trnT-UGU;trnP-UGG;trnW-CCA;tRNA-GUC;trnV-GAC;trn…
mt	454444	53872	11.85	trnM-CAT;trnL-CAA;trnM-CAT;trnL-CAA;trnR-ACG;trnN-GTT;trnR-ACG;trnN-GTT;trnT-GGT;trnF-GAA;trnT-TGT;trnS-GGA;trnA-TGC;trnA-TGC;trnP-TGG;trnW-CCA;trnD-GTC;trnV-GAC;trnV-GAC;trnH-GTG;trnH-GTG;trnN-GTT;trnN-GTT;trnM-CAT
				Genes are partially located in homologous sequences
				rpl2(partical:96.38%);rpl2(partical:96.38%);trnA-UGC(partical:52.34%);ndhF(partical:33.20%);ycf1(partical:21.76%);trnA-UGC(partical:52.34%);psbB(partical:55.47%);petD(partical:19.07%);psaA(partical:76.83%);ycf3(partical:41.09%);psbB(partical:43.88%);ycf4(partical:46.95%);rpoC2(partical:54.77%);psbA(partical:51.60%);trnK-UUU(partical:22.34%);matK(partical:17.06%);trnI-GAU(partical:52.59%);trnA-UGC…
				rrn18(partical:44.60%);rrn18(partical:44.60%);trnS-GGA(partical:33.33%)

## Sheet: Table S8
Table S8. Homologous fragments between mitochondria and chloroplasts in H. rhamnoides ssp. sinensis Rousi
query-chl	subject-mt	percentage of identical matches	length	number of mismatches	number of gap openings	start of alignment in query	end of alignment in query	start of alignment in subject	end of alignment in subject	expect value	bitscore	gene(cp)	gene(mt)
Chloroplast	1	98.247	14950	84	22	140972	155914	367028	352250	0	25992	rps12(trans_splicing);rps7;ndhB;trnL-CAA;ycf2;trnI-CAU;rpl23;rpl2(partical:96.38%)	trnM-CAT;trnL-CAA
Chloroplast	1	98.247	14950	84	22	84444	99386	352250	367028	0	25992	rps12(trans_splicing);rpl2(partical:96.38%);rpl23;trnI-CAU;ycf2;trnL-CAA;ndhB;rps7	trnM-CAT;trnL-CAA
Chloroplast	1	99.627	7240	15	3	104145	111383	101347	108575	0	13210	trnA-UGC(partical:52.34%);rrn23;rrn4.5;rrn5;trnR-ACG;trnN-GUU;ycf1;ndhF(partical:33.20%)	trnR-ACG;trnN-GTT
Chloroplast	1	99.893	6516	7	0	129698	136213	107862	101347	0	11995	ycf1(partical:21.76%);trnN-GUU;petN;trnR-ACG;rrn5;rrn4.5;rrn23;trnA-UGC(partical:52.34%)	trnR-ACG;trnN-GTT
Chloroplast	1	98.628	3645	19	9	72915	76548	182271	185895	0	6425	psbB(partical:55.47%);psbT;psbN;psbH;petB;petD(partical:19.07%)
Chloroplast	1	97.984	3671	26	13	31185	34855	279179	282801	0	6325	trnT-GGU;psbD;psbC	trnT-GGT
Chloroplast	1	97.326	3253	38	18	39798	43007	14051	10805	0	5480	psaA(partical:76.83%);ycf3(partical:41.09%)
Chloroplast	1	95.176	3503	57	25	69425	72904	204718	201305	0	5430	rps12(trans_splicing);rps12(trans_splicing);clpP;psbB(partical:43.88%)
Chloroplast	1	95.365	2740	49	27	60279	62969	114815	117525	0	4285	ycf4(partical:46.95%);cemA;petA
Chloroplast	1	98.53	2381	29	4	47430	49808	291194	293570	0	4198	trnL-UAA;trnF-GAA;ndhJ	trnF-GAA
Chloroplast	1	98.185	2314	14	4	18171	20484	307072	304787	0	4015	rpoC2(partical:54.77%)
Chloroplast	1	98.906	1828	2	2	100652	102479	302897	304706	0	3249	rrn16
Chloroplast	1	98.796	1828	4	2	137879	139706	304706	302897	0	3238	rrn16
Chloroplast	1	94.909	2043	23	25	44898	46888	10736	8723	0	3121	trnS-GGA;rps4;trnT-UGU	trnT-TGT;trnS-GGA
Chloroplast	1	96.107	1387	21	12	602	1983	206069	204711	0	2231	psbA(partical:51.60%);trnK-UUU(partical:22.34%);matK(partical:17.06%)
Chloroplast	1	96.206	817	3	4	103125	103940	383182	382393	0	1312	trnI-GAU(partical:52.59%);trnA-UGC(partical:24.34%)	trnA-TGC
Chloroplast	1	96.206	817	3	4	136418	137233	382393	383182	0	1312	trnA-UGC(partical:24.34%);trnI-GAU(partical:52.59%)	trnA-TGC
Chloroplast	1	95.647	781	5	4	139921	140695	70639	69882	0	1227
Chloroplast	1	95.647	781	5	4	99663	100437	69882	70639	0	1227
Chloroplast	1	95.647	781	5	4	139921	140695	368044	367287	0	1227
Chloroplast	1	95.647	781	5	4	99663	100437	367287	368044	0	1227
Chloroplast	1	85.714	511	30	14	137074	137584	246947	246480	2.64e-140	499	trnI-GAU(partical:49.95%)
Chloroplast	1	85.714	511	30	14	102774	103284	246480	246947	2.64e-140	499	trnI-GAU(partical:49.95%)
Chloroplast	1	89.97	329	16	3	81073	81401	144708	144397	4.58e-113	409	rpl16(partical:23.07%)
Chloroplast	1	74.099	888	174	43	101065	101929	209094	208240	1.03e-84	315	rrn16(partical:57.98%)	rrn18(partical:44.60%)
Chloroplast	1	74.099	888	174	43	138429	139293	208240	209094	1.03e-84	315	rrn16(partical:57.98%)	rrn18(partical:44.60%)
Chloroplast	1	87.111	225	25	4	66324	66546	4594	4816	8.17e-66	252	trnP-UGG	trnP-TGG
Chloroplast	1	88.77	187	13	3	79839	80025	144889	144711	6.41e-57	222	rps8(partical:46.17%)
Chloroplast	1	93.243	148	9	1	34190	34336	377723	377870	2.98e-55	217	psbC(partical:10.34%)
Chloroplast	1	85.714	196	19	9	65990	66180	4311	4502	1.08e-49	198	trnW-CCA	trnW-CCA
Chloroplast	1	100	103	0	0	326	428	352259	352157	1.81e-47	191	psbA(partical:9.70%)
Chloroplast	1	84.94	166	15	6	29989	30150	427605	427446	5.09e-38	159	tRNA-GUC	trnD-GTC
Chloroplast	1	97.727	88	1	1	100540	100627	302906	302820	3.07e-35	150	trnV-GAC	trnV-GAC
Chloroplast	1	97.727	88	1	1	139731	139818	302820	302906	3.07e-35	150	trnV-GAC	trnV-GAC
Chloroplast	1	95.556	90	4	0	156056	156145	371274	371185	1.43e-33	145	trnH-GUG	trnH-GTG
Chloroplast	1	95.556	90	4	0	84213	84302	371185	371274	1.43e-33	145	trnH-GUG	trnH-GTG
Chloroplast	1	98.718	78	1	0	131254	131331	131144	131067	6.64e-32	139	trnN-GUU	trnN-GTT
Chloroplast	1	98.718	78	1	0	109027	109104	131067	131144	6.64e-32	139	trnN-GUU	trnN-GTT
Chloroplast	1	97.183	71	1	1	43942	44012	10818	10749	8.65e-26	119	ycf3(partical:3.66%)
Chloroplast	1	98.413	63	1	0	103725	103787	435302	435240	1.45e-23	111	trnA-UGC(partical:6.86%)
Chloroplast	1	98.413	63	1	0	136571	136633	435240	435302	1.45e-23	111	trnA-UGC(partical:6.86%)
Chloroplast	1	92.208	77	6	0	52270	52346	235058	234982	5.20e-23	110	trnM-CAU	trnM-CAT
Chloroplast	1	94.231	52	1	2	74046	74096	183452	183402	1.47e-13	78.7
Chloroplast	1	100	40	0	0	121548	121587	366533	366572	1.90e-12	75	ndhA(partical:1.70%)
Chloroplast	1	100	39	0	0	43330	43368	366535	366573	6.83e-12	73.1	ycf3(partical:2.01%)
Chloroplast	1	100	30	0	0	7890	7919	10531	10560	6.88e-07	56.5	trnS-GCU(partical:32.95%)	trnS-GGA(partical:33.33%)
Chloroplast	1	100	29	0	0	103833	103861	277193	277165	2.47e-06	54.7	trnA-UGC(partical:3.31%)
Chloroplast	1	100	29	0	0	136497	136525	277165	277193	2.47e-06	54.7	trnA-UGC(partical:3.31%)

## Sheet: Table S9
Table S9. Comparative analysis of amino acid sequences between chloroplast and mitochondrial genomes of H. rhamnoides ssp. sinensis Rousi
query-chl-pep	subject-mt	percentage of identical matches	length	number of mismatches	number of gap openings	start of alignment in query	end of alignment in query	start of alignment in subject	end of alignment in subject	expect value	bitscore
atpA_len507	1	58.765	502	191	3	5	493	42435	43931	7.38e-179	552
atpB_len498	1	25.484	310	211	5	69	366	42621	43526	3.23e-19	85.9
cemA_len231	1	99.134	231	2	0	1	231	115576	116268	5.12e-141	430
clpP_len195	1	82.301	113	16	1	9	117	203233	203571	2.16e-56	186
clpP_len195	1	98.667	75	1	0	121	195	204157	204381	1.37e-33	120
matK_len505	1	91.358	81	4	1	425	505	204724	204957	3.80e-28	113
ndhA_len363	1	44.66	103	57	0	51	153	310046	309738	3.26e-21	90.1
ndhA_len363	1	62.857	35	13	0	215	249	189679	189575	4.79e-08	48.9
ndhA_len363	1	62.857	35	13	0	215	249	348404	348508	4.79e-08	48.9
ndhB_len510	1	100	30	0	0	1	30	364867	364778	3.94e-13	66.2
ndhB_len510	1	30.556	108	75	0	91	198	400558	400235	1.50e-09	54.7
ndhB_len510	1	39.196	199	117	3	244	442	127024	126440	1.04e-11	62
ndhB_len510	1	97.63	211	5	0	49	259	364742	364110	7.21e-132	417
ndhB_len510	1	98.406	251	4	0	260	510	363428	362676	6.28e-116	371
ndhC_len120	1	34.167	120	72	2	3	118	163669	164019	3.92e-19	76.3
ndhC_len120	1	54.545	44	17	2	79	120	6290	6418	8.97e-08	43.5
ndhD_len501	1	25.926	189	124	5	219	401	45640	46176	4.85e-08	50.1
ndhD_len501	1	26.471	170	100	6	11	170	423900	423436	6.60e-07	46.2
ndhD_len501	1	34.472	322	199	4	151	471	422056	421124	5.60e-46	167
ndhF_len748	1	25.397	315	203	9	158	462	422062	421184	3.50e-08	51.2
ndhF_len748	1	30.508	177	106	6	246	417	127009	126515	9.32e-08	49.7
ndhF_len748	1	45.722	374	184	6	90	454	45199	46290	2.68e-71	249
ndhF_len748	1	88.119	101	12	0	501	601	108576	108274	4.09e-49	182
ndhF_len748	1	92.8	125	9	0	595	719	108304	107930	1.76e-56	204
ndhH_len393	1	37.013	154	97	0	72	225	441040	441501	6.97e-30	116
ndhH_len393	1	38.776	49	30	0	14	62	438429	438575	2.20e-06	43.9
ndhH_len393	1	48.684	76	39	0	318	393	444591	444818	4.34e-19	84
ndhJ_len158	1	100	158	0	0	1	158	293515	293042	5.57e-107	329
ndhJ_len158	1	41.667	60	35	0	96	155	5720	5541	1.55e-07	44.3
petA_len320	1	97.812	320	7	0	1	320	116395	117354	0	629
petB_len215	1	35.45	189	121	1	27	215	79375	78812	6.83e-33	119
petB_len215	1	97.209	215	3	1	1	215	184821	185456	1.71e-131	402
petD_len160	1	38.75	80	43	2	59	133	78700	78464	3.29e-12	57.8
petN_len34	1	97.059	34	1	0	1	34	105709	105810	4.76e-11	48.9
psaA_len750	1	99.827	577	1	0	1	577	12321	14051	0	1104
psaB_len734	1	44.768	583	266	12	4	563	12402	14051	6.46e-132	426
psaB_len734	1	75	24	6	0	84	107	154093	154164	6.32e-06	43.9
psbA_len353	1	30.872	298	195	6	8	302	280237	281106	5.47e-36	133
psbA_len353	1	69.811	53	13	1	242	291	352159	352317	2.82e-15	71.6
psbA_len353	1	98.361	183	3	0	1	183	205522	206070	7.59e-107	338
psbB_len508	1	100	281	0	0	228	508	182272	183114	4.32e-176	544
psbB_len508	1	25.868	317	197	10	2	296	281312	282214	2.72e-13	67
psbB_len508	1	95.175	228	6	1	1	228	201959	201291	1.18e-124	396
psbC_len473	1	36.232	69	40	1	32	96	201956	201750	3.80e-09	53.5
psbC_len473	1	84.375	32	3	1	306	335	377704	377799	4.10e-18	53.1
psbC_len473	1	88.462	26	3	0	336	361	377801	377878	4.10e-18	50.8
psbC_len473	1	99.785	465	1	0	1	465	281219	282613	0	845
psbD_len353	1	100	353	0	0	1	353	280210	281268	0	695
psbD_len353	1	24.022	179	128	3	10	183	205543	206070	2.66e-13	65.5
psbH_len73	1	100	73	0	0	1	73	183690	183908	9.71e-45	146
psbN_len43	1	100	43	0	0	1	43	183584	183456	3.12e-25	89.4
psbT_len33	1	100	33	0	0	1	33	183279	183377	3.62e-17	65.9
rpl16_len135	1	100	39	0	0	10	48	144480	144596	2.24e-34	85.5
rpl16_len135	1	44.828	116	58	2	1	110	284034	283687	2.71e-26	97.4
rpl16_len135	1	91.892	37	3	0	50	86	144598	144708	2.24e-34	70.9
rpl23_len93	1	100	93	0	0	1	93	353985	353707	1.09e-60	193
rpl2_len274	1	46.429	112	56	1	123	230	288230	287895	1.34e-23	94.7
rpl2_len274	1	46.552	58	30	1	40	97	291079	290909	2.55e-10	55.1
rpl2_len274	1	99.225	129	1	0	131	259	352630	352244	7.81e-71	231
rpl2_len274	1	99.237	131	1	0	1	131	353685	353293	6.88e-84	268
rpoB_len1070	1	64	50	17	1	646	694	388639	388490	9.29e-11	60.5
rpoC2_len1397	1	96.005	776	19	4	1	776	304804	307095	0	1502
rps12_len123	1	100	38	0	0	1	38	204559	204672	3.04e-21	82.4
rps12_len123	1	100	77	0	0	39	115	366495	366265	7.02e-47	155
rps12_len123	1	48.529	68	31	1	60	123	64245	64042	6.35e-13	58.5
rps12_len123	1	58.537	123	51	0	1	123	164081	164449	3.65e-44	147
rps19_len92	1	38.667	75	43	1	3	77	25602	25817	1.28e-11	53.5
rps19_len92	1	38.667	75	43	1	3	77	287779	287564	1.64e-11	53.1
rps3_len216	1	34.454	119	74	2	102	216	284401	284045	6.76e-14	64.7
rps3_len216	1	39.683	63	38	0	145	207	83700	83512	1.90e-08	48.5
rps4_len201	1	100	201	0	0	1	201	9629	10231	2.21e-134	409
rps4_len201	1	39.623	53	32	0	88	140	237278	237436	2.70e-07	44.7
rps7_len155	1	32.624	141	85	3	21	155	253931	254341	8.26e-19	76.6
rps7_len155	1	98.71	155	2	0	1	155	365657	365193	1.81e-101	313
rps8_len134	1	65.217	46	16	0	89	134	144750	144887	3.67e-13	59.7
rps8_len134	1	70.27	37	11	0	73	109	144710	144820	4.13e-10	50.8
ycf1_len1885	1	99.756	410	1	0	1	410	106632	107861	0	711
ycf1_len422	1	99.756	410	1	0	1	410	106632	107861	0	709
ycf2_len2292	1	100	162	0	0	1177	1338	357756	358241	0	275
ycf2_len2292	1	53.704	54	17	2	978	1030	5257	5397	8.05e-07	48.5
ycf2_len2292	1	89.72	107	11	0	74	180	354523	354843	0	196
ycf2_len2292	1	92.986	499	25	2	675	1173	356290	357756	0	880
ycf2_len2292	1	93.151	73	5	0	1	73	354309	354527	4.53e-34	138
ycf2_len2292	1	97.938	485	4	2	178	662	354825	356261	0	969
ycf2_len2292	1	97.985	546	11	0	1359	1904	358283	359920	0	1035
ycf2_len2292	1	98.985	394	4	0	1899	2292	359893	361074	0	743
ycf3_len168	1	96	50	2	0	119	168	11450	11599	2.51e-26	99
ycf4_len185	1	92.308	39	3	0	100	138	114816	114932	6.89e-37	77.8
ycf4_len185	1	95.455	44	2	0	142	185	114932	115063	6.89e-37	87.8

## Sheet: Table S10
Table S10. Prediction of RNA editing sites in the mitochondrial genome of H. rhamnoides ssp. sinensis Rousi
ID	Gene	Nt Pos	AA Pos	Align Col	Effect	Score
Hippophae_rhamnoides_subsp._sinensis_Rousi	atp1	302	101	103	GCG (A) => GTG (V)	0.3
Hippophae_rhamnoides_subsp._sinensis_Rousi	atp1	1064	355	357	TCG (S) => TTG (L)	1
Hippophae_rhamnoides_subsp._sinensis_Rousi	atp1	1178	393	395	TCA (S) => TTA (L)	0.9
Hippophae_rhamnoides_subsp._sinensis_Rousi	atp1	1216	406	408	CTT (L) => TTT (F)	1
Hippophae_rhamnoides_subsp._sinensis_Rousi	atp1	1292	431	433	CCG (P) => CTG (L)	0.8
Hippophae_rhamnoides_subsp._sinensis_Rousi	atp1	1415	472	474	CCA (P) => CTA (L)	1
Hippophae_rhamnoides_subsp._sinensis_Rousi	atp1	1447	483	485	CTT (L) => TTT (F)	0.3
Hippophae_rhamnoides_subsp._sinensis_Rousi	atp1	1490	497	499	CCA (P) => CTA (L)	0.9
Hippophae_rhamnoides_subsp._sinensis_Rousi	atp1	1519	507	509	CCT (P) => TCT (S)	0.2
Hippophae_rhamnoides_subsp._sinensis_Rousi	atp4	47	16	23	CCA (P) => CTA (L)	0.86
Hippophae_rhamnoides_subsp._sinensis_Rousi	atp4	50	17	24	TCT (S) => TTT (F)	0.57
Hippophae_rhamnoides_subsp._sinensis_Rousi	atp4	80	27	34	TCA (S) => TTA (L)	1
Hippophae_rhamnoides_subsp._sinensis_Rousi	atp4	206	69	76	TCG (S) => TTG (L)	1
Hippophae_rhamnoides_subsp._sinensis_Rousi	atp4	217	73	80	CCC (P) => TTC (F)	0.57
Hippophae_rhamnoides_subsp._sinensis_Rousi	atp4	218	73	80	CCC (P) => TTC (F)	0.57
Hippophae_rhamnoides_subsp._sinensis_Rousi	atp4	242	81	88	CCG (P) => CTG (L)	0.43
Hippophae_rhamnoides_subsp._sinensis_Rousi	atp4	386	129	140	TCA (S) => TTA (L)	1
Hippophae_rhamnoides_subsp._sinensis_Rousi	atp4	398	133	144	CCA (P) => CTA (L)	0.71
Hippophae_rhamnoides_subsp._sinensis_Rousi	atp4	427	143	154	CTT (L) => TTT (F)	0.29
Hippophae_rhamnoides_subsp._sinensis_Rousi	atp4	454	152	163	CAC (H) => TAC (Y)	0.29
Hippophae_rhamnoides_subsp._sinensis_Rousi	atp4	461	154	165	TCA (S) => TTA (L)	0.29
Hippophae_rhamnoides_subsp._sinensis_Rousi	atp4	481	161	172	CCT (P) => TCT (S)	0.57
Hippophae_rhamnoides_subsp._sinensis_Rousi	atp4	514	172	198	CTC (L) => TTC (F)	0.29
Hippophae_rhamnoides_subsp._sinensis_Rousi	atp4	563	188	214	TCT (S) => TTT (F)	0.29
Hippophae_rhamnoides_subsp._sinensis_Rousi	atp8	47	16	16	TCA (S) => TTA (L)	1
Hippophae_rhamnoides_subsp._sinensis_Rousi	atp8	58	20	20	CTC (L) => TTC (F)	1
Hippophae_rhamnoides_subsp._sinensis_Rousi	atp8	76	26	26	CCC (P) => TTC (F)	0.38
Hippophae_rhamnoides_subsp._sinensis_Rousi	atp8	77	26	26	CCC (P) => TTC (F)	0.38
Hippophae_rhamnoides_subsp._sinensis_Rousi	atp8	452	151	151	CCA (P) => CTA (L)	0.75
Hippophae_rhamnoides_subsp._sinensis_Rousi	atp9	20	7	7	TCA (S) => TTA (L)	1
Hippophae_rhamnoides_subsp._sinensis_Rousi	atp9	50	17	17	TCA (S) => TTA (L)	1
Hippophae_rhamnoides_subsp._sinensis_Rousi	atp9	134	45	45	TCA (S) => TTA (L)	1
Hippophae_rhamnoides_subsp._sinensis_Rousi	atp9	182	61	61	TCG (S) => TTG (L)	1
Hippophae_rhamnoides_subsp._sinensis_Rousi	atp9	191	64	64	CCA (P) => CTA (L)	1
Hippophae_rhamnoides_subsp._sinensis_Rousi	atp9	212	71	71	TCA (S) => TTA (L)	1
Hippophae_rhamnoides_subsp._sinensis_Rousi	atp9	223	75	75	CGA (R) => TGA (X)	1
Hippophae_rhamnoides_subsp._sinensis_Rousi	ccmB	16	6	6	CTT (L) => TTT (F)	0.44
Hippophae_rhamnoides_subsp._sinensis_Rousi	ccmB	28	10	10	CAT (H) => TAT (Y)	0.89
Hippophae_rhamnoides_subsp._sinensis_Rousi	ccmB	43	15	17	CCC (P) => TCC (S)	0.67
Hippophae_rhamnoides_subsp._sinensis_Rousi	ccmB	68	23	25	TCT (S) => TTT (F)	0.22
Hippophae_rhamnoides_subsp._sinensis_Rousi	ccmB	71	24	26	CCA (P) => CTA (L)	1
Hippophae_rhamnoides_subsp._sinensis_Rousi	ccmB	80	27	29	TCG (S) => TTG (L)	1
Hippophae_rhamnoides_subsp._sinensis_Rousi	ccmB	128	43	45	TCA (S) => TTA (L)	1
Hippophae_rhamnoides_subsp._sinensis_Rousi	ccmB	137	46	48	TCC (S) => TTC (F)	1
Hippophae_rhamnoides_subsp._sinensis_Rousi	ccmB	149	50	52	CCG (P) => CTG (L)	1
Hippophae_rhamnoides_subsp._sinensis_Rousi	ccmB	154	52	54	CGG (R) => TGG (W)	1
Hippophae_rhamnoides_subsp._sinensis_Rousi	ccmB	160	54	56	CCT (P) => TCT (S)	0.67
Hippophae_rhamnoides_subsp._sinensis_Rousi	ccmB	164	55	57	CCG (P) => CTG (L)	0.89
Hippophae_rhamnoides_subsp._sinensis_Rousi	ccmB	170	57	59	TCT (S) => TTT (F)	1
Hippophae_rhamnoides_subsp._sinensis_Rousi	ccmB	172	58	60	CCT (P) => TCT (S)	0.89
Hippophae_rhamnoides_subsp._sinensis_Rousi	ccmB	179	60	62	CCT (P) => CTT (L)	1
Hippophae_rhamnoides_subsp._sinensis_Rousi	ccmB	181	61	63	CCT (P) => TCT (S)	0.78
Hippophae_rhamnoides_subsp._sinensis_Rousi	ccmB	193	65	69	CCT (P) => TTT (F)	0.89
Hippophae_rhamnoides_subsp._sinensis_Rousi	ccmB	194	65	69	CCT (P) => TTT (F)	0.89
Hippophae_rhamnoides_subsp._sinensis_Rousi	ccmB	286	96	102	CGG (R) => TGG (W)	1
Hippophae_rhamnoides_subsp._sinensis_Rousi	ccmB	304	102	108	CGT (R) => TGT (C)	0.78
Hippophae_rhamnoides_subsp._sinensis_Rousi	ccmB	367	123	129	CGG (R) => TGG (W)	0.78
Hippophae_rhamnoides_subsp._sinensis_Rousi	ccmB	424	142	148	CGT (R) => TGT (C)	0.89
Hippophae_rhamnoides_subsp._sinensis_Rousi	ccmB	428	143	149	TCG (S) => TTG (L)	1
Hippophae_rhamnoides_subsp._sinensis_Rousi	ccmB	467	156	163	TCG (S) => TTG (L)	0.89
Hippophae_rhamnoides_subsp._sinensis_Rousi	ccmB	476	159	166	CCA (P) => CTA (L)	0.89
Hippophae_rhamnoides_subsp._sinensis_Rousi	ccmB	494	165	172	TCA (S) => TTA (L)	1
Hippophae_rhamnoides_subsp._sinensis_Rousi	ccmB	503	168	175	CCA (P) => CTA (L)	1
Hippophae_rhamnoides_subsp._sinensis_Rousi	ccmB	506	169	176	ACC (T) => ATC (I)	0.22
Hippophae_rhamnoides_subsp._sinensis_Rousi	ccmB	512	171	178	TCT (S) => TTT (F)	1
Hippophae_rhamnoides_subsp._sinensis_Rousi	ccmB	548	183	190	CCT (P) => CTT (L)	0.78
Hippophae_rhamnoides_subsp._sinensis_Rousi	ccmB	551	184	191	TCA (S) => TTA (L)	1
Hippophae_rhamnoides_subsp._sinensis_Rousi	ccmB	554	185	192	TCG (S) => TTG (L)	0.89
Hippophae_rhamnoides_subsp._sinensis_Rousi	ccmB	566	189	196	TCC (S) => TTC (F)	0.78
Hippophae_rhamnoides_subsp._sinensis_Rousi	ccmB	569	190	197	TCT (S) => TTT (F)	0.78
Hippophae_rhamnoides_subsp._sinensis_Rousi	ccmB	572	191	198	CCG (P) => CTG (L)	1
Hippophae_rhamnoides_subsp._sinensis_Rousi	ccmB	581	194	201	TCT (S) => TTT (F)	0.22
Hippophae_rhamnoides_subsp._sinensis_Rousi	ccmB	596	199	206	TCG (S) => TTG (L)	0.89
Hippophae_rhamnoides_subsp._sinensis_Rousi	ccmC	76	26	32	CGG (R) => TGG (W)	0.78
Hippophae_rhamnoides_subsp._sinensis_Rousi	ccmC	103	35	41	CAT (H) => TAT (Y)	1
Hippophae_rhamnoides_subsp._sinensis_Rousi	ccmC	115	39	45	CGG (R) => TGG (W)	0.78
Hippophae_rhamnoides_subsp._sinensis_Rousi	ccmC	133	45	51	CTT (L) => TTT (F)	0.67
Hippophae_rhamnoides_subsp._sinensis_Rousi	ccmC	161	54	60	CCG (P) => CTG (L)	0.78
Hippophae_rhamnoides_subsp._sinensis_Rousi	ccmC	179	60	66	GCG (A) => GTG (V)	0.78
Hippophae_rhamnoides_subsp._sinensis_Rousi	ccmC	184	62	68	CGG (R) => TGG (W)	1
Hippophae_rhamnoides_subsp._sinensis_Rousi	ccmC	212	71	77	ACG (T) => ATG (M)	0.22
Hippophae_rhamnoides_subsp._sinensis_Rousi	ccmC	266	89	95	TCT (S) => TTT (F)	0.22
Hippophae_rhamnoides_subsp._sinensis_Rousi	ccmC	281	94	100	ACA (T) => ATA (I)	0.56
Hippophae_rhamnoides_subsp._sinensis_Rousi	ccmC	331	111	117	CGG (R) => TGG (W)	1
Hippophae_rhamnoides_subsp._sinensis_Rousi	ccmC	395	132	138	TCG (S) => TTG (L)	1
Hippophae_rhamnoides_subsp._sinensis_Rousi	ccmC	400	134	140	CTT (L) => TTT (F)	0.89
Hippophae_rhamnoides_subsp._sinensis_Rousi	ccmC	421	141	147	CGT (R) => TGT (C)	0.78
Hippophae_rhamnoides_subsp._sinensis_Rousi	ccmC	433	145	151	CTT (L) => TTT (F)	0.22
Hippophae_rhamnoides_subsp._sinensis_Rousi	ccmC	436	146	152	CCT (P) => TCT (S)	0.89
Hippophae_rhamnoides_subsp._sinensis_Rousi	ccmC	446	149	155	CCG (P) => CTG (L)	0.78
Hippophae_rhamnoides_subsp._sinensis_Rousi	ccmC	458	153	159	TCA (S) => TTA (L)	0.78
Hippophae_rhamnoides_subsp._sinensis_Rousi	ccmC	467	156	162	GCT (A) => GTT (V)	0.78
Hippophae_rhamnoides_subsp._sinensis_Rousi	ccmC	473	158	164	CCG (P) => CTG (L)	1
Hippophae_rhamnoides_subsp._sinensis_Rousi	ccmC	497	166	172	TCT (S) => TTT (F)	1
Hippophae_rhamnoides_subsp._sinensis_Rousi	ccmC	521	174	180	TCG (S) => TTG (L)	1
Hippophae_rhamnoides_subsp._sinensis_Rousi	ccmC	548	183	189	TCC (S) => TTC (F)	1
Hippophae_rhamnoides_subsp._sinensis_Rousi	ccmC	575	192	198	CCC (P) => CTC (L)	1
Hippophae_rhamnoides_subsp._sinensis_Rousi	ccmC	608	203	209	CCC (P) => CTC (L)	0.89
Hippophae_rhamnoides_subsp._sinensis_Rousi	ccmC	614	205	211	TCA (S) => TTA (L)	0.78
Hippophae_rhamnoides_subsp._sinensis_Rousi	ccmC	619	207	213	CGT (R) => TGT (C)	0.78
Hippophae_rhamnoides_subsp._sinensis_Rousi	ccmC	650	217	223	CCT (P) => CTT (L)	0.78
Hippophae_rhamnoides_subsp._sinensis_Rousi	ccmC	656	219	225	CCA (P) => CTA (L)	0.89
Hippophae_rhamnoides_subsp._sinensis_Rousi	ccmC	665	222	228	CCC (P) => CTC (L)	0.78
Hippophae_rhamnoides_subsp._sinensis_Rousi	ccmC	673	225	231	CCT (P) => TCT (S)	0.78
Hippophae_rhamnoides_subsp._sinensis_Rousi	ccmFc	38	13	13	TCC (S) => TTC (F)	0.83
Hippophae_rhamnoides_subsp._sinensis_Rousi	ccmFc	50	17	17	CCT (P) => CTT (L)	1
Hippophae_rhamnoides_subsp._sinensis_Rousi	ccmFc	103	35	35	CCC (P) => TCC (S)	1
Hippophae_rhamnoides_subsp._sinensis_Rousi	ccmFc	115	39	39	CCT (P) => TCT (S)	0.33
Hippophae_rhamnoides_subsp._sinensis_Rousi	ccmFc	119	40	40	TCT (S) => TTT (F)	1
Hippophae_rhamnoides_subsp._sinensis_Rousi	ccmFc	122	41	41	TCC (S) => TTC (F)	1
Hippophae_rhamnoides_subsp._sinensis_Rousi	ccmFc	146	49	49	CCT (P) => CTT (L)	1
Hippophae_rhamnoides_subsp._sinensis_Rousi	ccmFc	151	51	51	CCC (P) => TCC (S)	0.83
Hippophae_rhamnoides_subsp._sinensis_Rousi	ccmFc	160	54	54	CCT (P) => TCT (S)	0.67
Hippophae_rhamnoides_subsp._sinensis_Rousi	ccmFc	163	55	55	CTT (L) => TTT (F)	0.33
Hippophae_rhamnoides_subsp._sinensis_Rousi	ccmFc	310	104	104	CGT (R) => TGT (C)	0.5
Hippophae_rhamnoides_subsp._sinensis_Rousi	ccmFc	334	112	112	CTT (L) => TTT (F)	0.33
Hippophae_rhamnoides_subsp._sinensis_Rousi	ccmFc	391	131	131	CGT (R) => TGT (C)	1
Hippophae_rhamnoides_subsp._sinensis_Rousi	ccmFc	406	136	136	CGT (R) => TGT (C)	0.83
Hippophae_rhamnoides_subsp._sinensis_Rousi	ccmFc	412	138	138	CTC (L) => TTC (F)	0.67
Hippophae_rhamnoides_subsp._sinensis_Rousi	ccmFc	419	140	140	TCT (S) => TTT (F)	0.33
Hippophae_rhamnoides_subsp._sinensis_Rousi	ccmFc	596	199	201	TCG (S) => TTG (L)	0.33
Hippophae_rhamnoides_subsp._sinensis_Rousi	ccmFc	704	235	239	GCT (A) => GTT (V)	0.83
Hippophae_rhamnoides_subsp._sinensis_Rousi	ccmFc	878	293	297	TCT (S) => TTT (F)	0.83
Hippophae_rhamnoides_subsp._sinensis_Rousi	ccmFc	934	312	316	CTC (L) => TTC (F)	0.33
Hippophae_rhamnoides_subsp._sinensis_Rousi	ccmFc	977	326	330	CCA (P) => CTA (L)	0.33
Hippophae_rhamnoides_subsp._sinensis_Rousi	ccmFc	1030	344	348	CGG (R) => TGG (W)	0.33
Hippophae_rhamnoides_subsp._sinensis_Rousi	ccmFc	1139	380	387	CCA (P) => CTA (L)	1
Hippophae_rhamnoides_subsp._sinensis_Rousi	ccmFc	1160	387	394	TCG (S) => TTG (L)	1
Hippophae_rhamnoides_subsp._sinensis_Rousi	ccmFc	1234	412	419	CGG (R) => TGG (W)	1
Hippophae_rhamnoides_subsp._sinensis_Rousi	ccmFc	1268	423	430	TCG (S) => TTG (L)	0.5
Hippophae_rhamnoides_subsp._sinensis_Rousi	ccmFc	1315	439	446	CGA (R) => TGA (X)	1
Hippophae_rhamnoides_subsp._sinensis_Rousi	ccmFn	38	13	15	CCG (P) => CTG (L)	1
Hippophae_rhamnoides_subsp._sinensis_Rousi	ccmFn	98	33	35	CCT (P) => CTT (L)	1
Hippophae_rhamnoides_subsp._sinensis_Rousi	ccmFn	137	46	48	TCG (S) => TTG (L)	1
Hippophae_rhamnoides_subsp._sinensis_Rousi	ccmFn	142	48	50	CGT (R) => TGT (C)	1
Hippophae_rhamnoides_subsp._sinensis_Rousi	ccmFn	151	51	53	CCT (P) => TCT (S)	0.83
Hippophae_rhamnoides_subsp._sinensis_Rousi	ccmFn	248	83	85	TCA (S) => TTA (L)	1
Hippophae_rhamnoides_subsp._sinensis_Rousi	ccmFn	256	86	88	CGG (R) => TGG (W)	1
Hippophae_rhamnoides_subsp._sinensis_Rousi	ccmFn	263	88	90	CCA (P) => CTA (L)	0.83
Hippophae_rhamnoides_subsp._sinensis_Rousi	ccmFn	280	94	96	CTT (L) => TTT (F)	0.33
Hippophae_rhamnoides_subsp._sinensis_Rousi	ccmFn	283	95	97	CTT (L) => TTT (F)	0.83
Hippophae_rhamnoides_subsp._sinensis_Rousi	ccmFn	320	107	109	TCA (S) => TTA (L)	0.33
Hippophae_rhamnoides_subsp._sinensis_Rousi	ccmFn	334	112	114	CAT (H) => TAT (Y)	0.67
Hippophae_rhamnoides_subsp._sinensis_Rousi	ccmFn	346	116	118	CTT (L) => TTT (F)	0.33
Hippophae_rhamnoides_subsp._sinensis_Rousi	ccmFn	356	119	121	TCC (S) => TTC (F)	0.67
Hippophae_rhamnoides_subsp._sinensis_Rousi	ccmFn	365	122	124	TCG (S) => TTG (L)	0.67
Hippophae_rhamnoides_subsp._sinensis_Rousi	ccmFn	398	133	135	CCT (P) => CTT (L)	0.33
Hippophae_rhamnoides_subsp._sinensis_Rousi	ccmFn	478	160	164	CGT (R) => TGT (C)	0.83
Hippophae_rhamnoides_subsp._sinensis_Rousi	ccmFn	559	187	191	CCT (P) => TTT (F)	0.5
Hippophae_rhamnoides_subsp._sinensis_Rousi	ccmFn	560	187	191	CCT (P) => TTT (F)	0.5
Hippophae_rhamnoides_subsp._sinensis_Rousi	ccmFn	611	204	208	CCT (P) => CTT (L)	0.5
Hippophae_rhamnoides_subsp._sinensis_Rousi	ccmFn	706	236	240	CCT (P) => TTT (F)	0.67
Hippophae_rhamnoides_subsp._sinensis_Rousi	ccmFn	707	236	240	CCT (P) => TTT (F)	0.67
Hippophae_rhamnoides_subsp._sinensis_Rousi	ccmFn	716	239	243	TCA (S) => TTA (L)	0.83
Hippophae_rhamnoides_subsp._sinensis_Rousi	ccmFn	754	252	256	CGT (R) => TGT (C)	1
Hippophae_rhamnoides_subsp._sinensis_Rousi	ccmFn	776	259	263	TCA (S) => TTA (L)	1
Hippophae_rhamnoides_subsp._sinensis_Rousi	ccmFn	788	263	267	CCA (P) => CTA (L)	1
Hippophae_rhamnoides_subsp._sinensis_Rousi	ccmFn	803	268	272	TCA (S) => TTA (L)	1
Hippophae_rhamnoides_subsp._sinensis_Rousi	ccmFn	952	318	322	CGC (R) => TGC (C)	1
Hippophae_rhamnoides_subsp._sinensis_Rousi	ccmFn	1096	366	374	CTC (L) => TTC (F)	0.33
Hippophae_rhamnoides_subsp._sinensis_Rousi	ccmFn	1178	393	417	TCG (S) => TTG (L)	0.5
Hippophae_rhamnoides_subsp._sinensis_Rousi	ccmFn	1261	421	445	CGG (R) => TGG (W)	1
Hippophae_rhamnoides_subsp._sinensis_Rousi	ccmFn	1289	430	454	CCA (P) => CTA (L)	1
Hippophae_rhamnoides_subsp._sinensis_Rousi	ccmFn	1306	436	460	CAT (H) => TAT (Y)	1
Hippophae_rhamnoides_subsp._sinensis_Rousi	ccmFn	1321	441	465	CGG (R) => TGG (W)	1
Hippophae_rhamnoides_subsp._sinensis_Rousi	ccmFn	1339	447	471	CGG (R) => TGG (W)	1
Hippophae_rhamnoides_subsp._sinensis_Rousi	ccmFn	1372	458	482	CGG (R) => TGG (W)	1
Hippophae_rhamnoides_subsp._sinensis_Rousi	ccmFn	1433	478	502	TCG (S) => TTG (L)	1
Hippophae_rhamnoides_subsp._sinensis_Rousi	ccmFn	1453	485	509	CTT (L) => TTT (F)	1
Hippophae_rhamnoides_subsp._sinensis_Rousi	ccmFn	1457	486	510	CCA (P) => CTA (L)	1
Hippophae_rhamnoides_subsp._sinensis_Rousi	ccmFn	1469	490	514	TCA (S) => TTA (L)	1
Hippophae_rhamnoides_subsp._sinensis_Rousi	ccmFn	1504	502	526	CCC (P) => TCC (S)	1
Hippophae_rhamnoides_subsp._sinensis_Rousi	ccmFn	1552	518	542	CGG (R) => TGG (W)	0.67
Hippophae_rhamnoides_subsp._sinensis_Rousi	cob	47	16	17	TCC (S) => TTC (F)	0.23
Hippophae_rhamnoides_subsp._sinensis_Rousi	cob	53	18	19	ACA (T) => ATA (I)	0.23
Hippophae_rhamnoides_subsp._sinensis_Rousi	cob	55	19	20	CTT (L) => TTT (F)	0.23
Hippophae_rhamnoides_subsp._sinensis_Rousi	cob	140	47	48	GCC (A) => GTC (V)	0.92
Hippophae_rhamnoides_subsp._sinensis_Rousi	cob	286	96	97	CTC (L) => TTC (F)	1
Hippophae_rhamnoides_subsp._sinensis_Rousi	cob	298	100	101	CAC (H) => TAC (Y)	1
Hippophae_rhamnoides_subsp._sinensis_Rousi	cob	325	109	110	CAT (H) => TAT (Y)	1
Hippophae_rhamnoides_subsp._sinensis_Rousi	cob	358	120	121	CGG (R) => TGG (W)	1
Hippophae_rhamnoides_subsp._sinensis_Rousi	cob	407	136	137	ACA (T) => ATA (I)	1
Hippophae_rhamnoides_subsp._sinensis_Rousi	cob	568	190	191	CAT (H) => TAT (Y)	0.92
Hippophae_rhamnoides_subsp._sinensis_Rousi	cob	853	285	286	CAT (H) => TAT (Y)	1
Hippophae_rhamnoides_subsp._sinensis_Rousi	cob	908	303	304	CCA (P) => CTA (L)	1
Hippophae_rhamnoides_subsp._sinensis_Rousi	cob	982	328	329	CAC (H) => TAC (Y)	0.85
Hippophae_rhamnoides_subsp._sinensis_Rousi	cob	1084	362	363	CCT (P) => TCT (S)	1
Hippophae_rhamnoides_subsp._sinensis_Rousi	cob	1124	375	376	CCG (P) => CTG (L)	1
Hippophae_rhamnoides_subsp._sinensis_Rousi	cox2	25	9	11	CTC (L) => TTC (F)	0.32
Hippophae_rhamnoides_subsp._sinensis_Rousi	cox2	38	13	15	CCT (P) => CTT (L)	0.32
Hippophae_rhamnoides_subsp._sinensis_Rousi	cox2	71	24	26	TCT (S) => TTT (F)	1
Hippophae_rhamnoides_subsp._sinensis_Rousi	cox2	161	54	56	TCA (S) => TTA (L)	0.95
Hippophae_rhamnoides_subsp._sinensis_Rousi	cox2	163	55	57	CGG (R) => TGG (W)	1
Hippophae_rhamnoides_subsp._sinensis_Rousi	cox2	253	85	87	CGG (R) => TGG (W)	1
Hippophae_rhamnoides_subsp._sinensis_Rousi	cox2	379	127	129	CGG (R) => TGG (W)	1
Hippophae_rhamnoides_subsp._sinensis_Rousi	cox2	443	148	150	ACG (T) => ATG (M)	1
Hippophae_rhamnoides_subsp._sinensis_Rousi	cox2	476	159	161	TCA (S) => TTA (L)	1
Hippophae_rhamnoides_subsp._sinensis_Rousi	cox2	544	182	184	CCT (P) => TCT (S)	1
Hippophae_rhamnoides_subsp._sinensis_Rousi	cox2	557	186	188	CCT (P) => CTT (L)	1
Hippophae_rhamnoides_subsp._sinensis_Rousi	cox2	581	194	196	TCA (S) => TTA (L)	1
Hippophae_rhamnoides_subsp._sinensis_Rousi	cox2	632	211	213	TCG (S) => TTG (L)	0.84
Hippophae_rhamnoides_subsp._sinensis_Rousi	cox2	698	233	235	ACG (T) => ATG (M)	1
Hippophae_rhamnoides_subsp._sinensis_Rousi	cox2	721	241	243	CCT (P) => TCT (S)	0.79
Hippophae_rhamnoides_subsp._sinensis_Rousi	cox2	742	248	250	CGG (R) => TGG (W)	1
Hippophae_rhamnoides_subsp._sinensis_Rousi	cox2	749	250	252	TCC (S) => TTC (F)	0.21
Hippophae_rhamnoides_subsp._sinensis_Rousi	cox2	764	255	257	CCC (P) => CTC (L)	0.21
Hippophae_rhamnoides_subsp._sinensis_Rousi	cox3	257	86	87	TCT (S) => TTT (F)	0.67
Hippophae_rhamnoides_subsp._sinensis_Rousi	cox3	263	88	89	CCG (P) => CTG (L)	1
Hippophae_rhamnoides_subsp._sinensis_Rousi	cox3	289	97	98	CTT (L) => TTT (F)	0.92
Hippophae_rhamnoides_subsp._sinensis_Rousi	cox3	304	102	103	CGG (R) => TGG (W)	1
Hippophae_rhamnoides_subsp._sinensis_Rousi	cox3	314	105	106	TCT (S) => TTT (F)	0.92
Hippophae_rhamnoides_subsp._sinensis_Rousi	cox3	388	130	131	CGG (R) => TGG (W)	1
Hippophae_rhamnoides_subsp._sinensis_Rousi	cox3	413	138	139	CCT (P) => CTT (L)	0.83
Hippophae_rhamnoides_subsp._sinensis_Rousi	cox3	512	171	172	TCA (S) => TTA (L)	0.75
Hippophae_rhamnoides_subsp._sinensis_Rousi	cox3	754	252	253	CGG (R) => TGG (W)	0.92
Hippophae_rhamnoides_subsp._sinensis_Rousi	matR	32	11	31	TCC (S) => TTC (F)	0.62
Hippophae_rhamnoides_subsp._sinensis_Rousi	matR	85	29	49	CGC (R) => TGC (C)	0.75
Hippophae_rhamnoides_subsp._sinensis_Rousi	matR	95	32	52	GCC (A) => GTC (V)	0.38
Hippophae_rhamnoides_subsp._sinensis_Rousi	matR	125	42	62	ACC (T) => ATC (I)	0.25
Hippophae_rhamnoides_subsp._sinensis_Rousi	matR	187	63	83	CTC (L) => TTC (F)	0.25
Hippophae_rhamnoides_subsp._sinensis_Rousi	matR	193	65	85	CCA (P) => TCA (S)	0.75
Hippophae_rhamnoides_subsp._sinensis_Rousi	matR	220	74	94	CCC (P) => TCC (S)	0.25
Hippophae_rhamnoides_subsp._sinensis_Rousi	matR	236	79	99	TCC (S) => TTC (F)	0.62
Hippophae_rhamnoides_subsp._sinensis_Rousi	matR	326	109	129	CCA (P) => CTA (L)	1
Hippophae_rhamnoides_subsp._sinensis_Rousi	matR	413	138	158	TCG (S) => TTG (L)	0.38
Hippophae_rhamnoides_subsp._sinensis_Rousi	matR	428	143	163	ACA (T) => ATA (I)	0.25
Hippophae_rhamnoides_subsp._sinensis_Rousi	matR	587	196	217	CCC (P) => CTC (L)	0.25
Hippophae_rhamnoides_subsp._sinensis_Rousi	matR	647	216	237	GCC (A) => GTC (V)	0.25
Hippophae_rhamnoides_subsp._sinensis_Rousi	matR	772	258	280	CTT (L) => TTT (F)	0.25
Hippophae_rhamnoides_subsp._sinensis_Rousi	matR	1064	355	379	CCC (P) => CTC (L)	1
Hippophae_rhamnoides_subsp._sinensis_Rousi	matR	1409	470	495	GCG (A) => GTG (V)	0.62
Hippophae_rhamnoides_subsp._sinensis_Rousi	matR	1411	471	496	CCA (P) => TCA (S)	0.25
Hippophae_rhamnoides_subsp._sinensis_Rousi	matR	1430	477	502	GCA (A) => GTA (V)	0.38
Hippophae_rhamnoides_subsp._sinensis_Rousi	matR	1679	560	585	TCC (S) => TTC (F)	1
Hippophae_rhamnoides_subsp._sinensis_Rousi	matR	1700	567	592	CCT (P) => CTT (L)	1
Hippophae_rhamnoides_subsp._sinensis_Rousi	matR	1720	574	599	CGC (R) => TGC (C)	1
Hippophae_rhamnoides_subsp._sinensis_Rousi	matR	1756	586	611	CAC (H) => TAC (Y)	1
Hippophae_rhamnoides_subsp._sinensis_Rousi	matR	1826	609	634	CCA (P) => CTA (L)	0.88
Hippophae_rhamnoides_subsp._sinensis_Rousi	matR	1844	615	640	TCA (S) => TTA (L)	0.88
Hippophae_rhamnoides_subsp._sinensis_Rousi	matR	1874	625	650	ACC (T) => ATC (I)	0.25
Hippophae_rhamnoides_subsp._sinensis_Rousi	matR	1919	640	665	CCC (P) => CTC (L)	0.25
Hippophae_rhamnoides_subsp._sinensis_Rousi	matR	1931	644	669	CCG (P) => CTG (L)	0.25
Hippophae_rhamnoides_subsp._sinensis_Rousi	matR	1949	650	675	TCA (S) => TTA (L)	0.25
Hippophae_rhamnoides_subsp._sinensis_Rousi	mttB	31	11	156	CAT (H) => TAT (Y)	0.88
Hippophae_rhamnoides_subsp._sinensis_Rousi	mttB	56	19	164	TCG (S) => TTG (L)	0.88
Hippophae_rhamnoides_subsp._sinensis_Rousi	mttB	64	22	167	CCA (P) => TCA (S)	1
Hippophae_rhamnoides_subsp._sinensis_Rousi	mttB	100	34	179	CGT (R) => TGT (C)	0.88
Hippophae_rhamnoides_subsp._sinensis_Rousi	mttB	107	36	181	CCA (P) => CTA (L)	0.62
Hippophae_rhamnoides_subsp._sinensis_Rousi	mttB	169	57	202	CCG (P) => TCG (S)	1
Hippophae_rhamnoides_subsp._sinensis_Rousi	mttB	175	59	204	CTC (L) => TTC (F)	0.25
Hippophae_rhamnoides_subsp._sinensis_Rousi	mttB	179	60	205	ACA (T) => ATA (I)	0.25
Hippophae_rhamnoides_subsp._sinensis_Rousi	mttB	187	63	208	CTT (L) => TTT (F)	0.25
Hippophae_rhamnoides_subsp._sinensis_Rousi	mttB	191	64	209	TCC (S) => TTC (F)	0.38
Hippophae_rhamnoides_subsp._sinensis_Rousi	mttB	232	78	223	CTT (L) => TTT (F)	0.25
Hippophae_rhamnoides_subsp._sinensis_Rousi	mttB	242	81	226	TCG (S) => TTG (L)	0.5
Hippophae_rhamnoides_subsp._sinensis_Rousi	mttB	272	91	236	TCG (S) => TTG (L)	0.75
Hippophae_rhamnoides_subsp._sinensis_Rousi	nad1	2	1	1	ACG (T) => ATG (M)	1
Hippophae_rhamnoides_subsp._sinensis_Rousi	nad1	17	6	9	CCA (P) => CTA (L)	0.2
Hippophae_rhamnoides_subsp._sinensis_Rousi	nad1	194	65	68	TCA (S) => TTA (L)	0.3
Hippophae_rhamnoides_subsp._sinensis_Rousi	nad1	215	72	75	TCC (S) => TTC (F)	0.9
Hippophae_rhamnoides_subsp._sinensis_Rousi	nad1	308	103	106	TCG (S) => TTG (L)	1
Hippophae_rhamnoides_subsp._sinensis_Rousi	nad1	436	146	149	CCT (P) => TCT (S)	0.9
Hippophae_rhamnoides_subsp._sinensis_Rousi	nad1	490	164	167	CCC (P) => TCC (S)	1
Hippophae_rhamnoides_subsp._sinensis_Rousi	nad1	493	165	168	CGT (R) => TGT (C)	1
Hippophae_rhamnoides_subsp._sinensis_Rousi	nad1	500	167	170	TCG (S) => TTG (L)	0.7
Hippophae_rhamnoides_subsp._sinensis_Rousi	nad1	536	179	182	TCC (S) => TTC (F)	1
Hippophae_rhamnoides_subsp._sinensis_Rousi	nad1	580	194	197	CGT (R) => TGT (C)	1
Hippophae_rhamnoides_subsp._sinensis_Rousi	nad1	635	212	215	TCA (S) => TTA (L)	1
Hippophae_rhamnoides_subsp._sinensis_Rousi	nad1	725	242	245	CCA (P) => CTA (L)	1
Hippophae_rhamnoides_subsp._sinensis_Rousi	nad1	734	245	248	TCG (S) => TTG (L)	0.9
Hippophae_rhamnoides_subsp._sinensis_Rousi	nad1	736	246	249	CTC (L) => TTC (F)	0.2
Hippophae_rhamnoides_subsp._sinensis_Rousi	nad1	743	248	251	CCA (P) => CTA (L)	1
Hippophae_rhamnoides_subsp._sinensis_Rousi	nad1	755	252	255	CCG (P) => CTG (L)	1
Hippophae_rhamnoides_subsp._sinensis_Rousi	nad1	898	300	303	CGG (R) => TGG (W)	1
Hippophae_rhamnoides_subsp._sinensis_Rousi	nad1	928	310	313	CGG (R) => TGG (W)	1
Hippophae_rhamnoides_subsp._sinensis_Rousi	nad1	937	313	316	CCC (P) => TCC (S)	0.6
Hippophae_rhamnoides_subsp._sinensis_Rousi	nad1	953	318	321	TCA (S) => TTA (L)	1
Hippophae_rhamnoides_subsp._sinensis_Rousi	nad2	26	9	10	TCC (S) => TTC (F)	0.89
Hippophae_rhamnoides_subsp._sinensis_Rousi	nad2	70	24	25	CAT (H) => TAT (Y)	0.33
Hippophae_rhamnoides_subsp._sinensis_Rousi	nad2	179	60	61	GCT (A) => GTT (V)	0.22
Hippophae_rhamnoides_subsp._sinensis_Rousi	nad2	214	72	73	CGG (R) => TGG (W)	0.67
Hippophae_rhamnoides_subsp._sinensis_Rousi	nad2	223	75	76	CTT (L) => TTT (F)	0.44
Hippophae_rhamnoides_subsp._sinensis_Rousi	nad2	262	88	89	CTT (L) => TTT (F)	0.56
Hippophae_rhamnoides_subsp._sinensis_Rousi	nad2	293	98	99	TCG (S) => TTG (L)	0.22
Hippophae_rhamnoides_subsp._sinensis_Rousi	nad2	308	103	104	TCT (S) => TTT (F)	0.67
Hippophae_rhamnoides_subsp._sinensis_Rousi	nad2	341	114	115	TCC (S) => TTC (F)	0.67
Hippophae_rhamnoides_subsp._sinensis_Rousi	nad2	356	119	120	CCA (P) => CTA (L)	1
Hippophae_rhamnoides_subsp._sinensis_Rousi	nad2	361	121	122	CCT (P) => TCT (S)	1
Hippophae_rhamnoides_subsp._sinensis_Rousi	nad2	367	123	124	CGC (R) => TGC (C)	1
Hippophae_rhamnoides_subsp._sinensis_Rousi	nad2	394	132	133	CAT (H) => TAT (Y)	1
Hippophae_rhamnoides_subsp._sinensis_Rousi	nad2	401	134	135	TCA (S) => TTA (L)	1
Hippophae_rhamnoides_subsp._sinensis_Rousi	nad2	428	143	144	CCT (P) => CTT (L)	1
Hippophae_rhamnoides_subsp._sinensis_Rousi	nad2	497	166	167	TCG (S) => TTG (L)	1
Hippophae_rhamnoides_subsp._sinensis_Rousi	nad2	523	175	176	CCC (P) => TCC (S)	1
Hippophae_rhamnoides_subsp._sinensis_Rousi	nad2	566	189	190	TCT (S) => TTT (F)	0.33
Hippophae_rhamnoides_subsp._sinensis_Rousi	nad2	575	192	193	GCT (A) => GTT (V)	0.33
Hippophae_rhamnoides_subsp._sinensis_Rousi	nad2	662	221	225	TCT (S) => TTT (F)	1
Hippophae_rhamnoides_subsp._sinensis_Rousi	nad2	760	254	258	CTT (L) => TTT (F)	0.44
Hippophae_rhamnoides_subsp._sinensis_Rousi	nad2	788	263	267	TCT (S) => TTT (F)	0.67
Hippophae_rhamnoides_subsp._sinensis_Rousi	nad2	800	267	271	TCA (S) => TTA (L)	1
Hippophae_rhamnoides_subsp._sinensis_Rousi	nad2	809	270	274	TCT (S) => TTT (F)	1
Hippophae_rhamnoides_subsp._sinensis_Rousi	nad2	821	274	278	TCC (S) => TTC (F)	0.22
Hippophae_rhamnoides_subsp._sinensis_Rousi	nad2	920	307	311	CCT (P) => CTT (L)	1
Hippophae_rhamnoides_subsp._sinensis_Rousi	nad2	928	310	314	CAT (H) => TAT (Y)	1
Hippophae_rhamnoides_subsp._sinensis_Rousi	nad2	958	320	324	CGT (R) => TGT (C)	0.78
Hippophae_rhamnoides_subsp._sinensis_Rousi	nad2	962	321	325	ACT (T) => ATT (I)	1
Hippophae_rhamnoides_subsp._sinensis_Rousi	nad2	1025	342	346	GCA (A) => GTA (V)	0.22
Hippophae_rhamnoides_subsp._sinensis_Rousi	nad2	1043	348	352	GCA (A) => GTA (V)	0.33
Hippophae_rhamnoides_subsp._sinensis_Rousi	nad2	1058	353	357	TCA (S) => TTA (L)	1
Hippophae_rhamnoides_subsp._sinensis_Rousi	nad2	1127	376	380	TCG (S) => TTG (L)	1
Hippophae_rhamnoides_subsp._sinensis_Rousi	nad2	1247	416	420	CCA (P) => CTA (L)	0.67
Hippophae_rhamnoides_subsp._sinensis_Rousi	nad2	1276	426	430	CGT (R) => TGT (C)	1
Hippophae_rhamnoides_subsp._sinensis_Rousi	nad2	1298	433	437	GCG (A) => GTG (V)	1
Hippophae_rhamnoides_subsp._sinensis_Rousi	nad2	1388	463	467	TCT (S) => TTT (F)	0.44
Hippophae_rhamnoides_subsp._sinensis_Rousi	nad2	1397	466	470	ACT (T) => ATT (I)	0.22
Hippophae_rhamnoides_subsp._sinensis_Rousi	nad2	1403	468	472	TCC (S) => TTC (F)	1
Hippophae_rhamnoides_subsp._sinensis_Rousi	nad2	1409	470	474	CCA (P) => CTA (L)	1
Hippophae_rhamnoides_subsp._sinensis_Rousi	nad2	1430	477	481	TCA (S) => TTA (L)	0.33
Hippophae_rhamnoides_subsp._sinensis_Rousi	nad3	5	2	2	TCA (S) => TTA (L)	0.68
Hippophae_rhamnoides_subsp._sinensis_Rousi	nad3	44	15	15	CCG (P) => CTG (L)	1
Hippophae_rhamnoides_subsp._sinensis_Rousi	nad3	62	21	21	CCA (P) => CTA (L)	0.95
Hippophae_rhamnoides_subsp._sinensis_Rousi	nad3	80	27	27	CCA (P) => CTA (L)	1
Hippophae_rhamnoides_subsp._sinensis_Rousi	nad3	208	70	71	CTT (L) => TTT (F)	0.95
Hippophae_rhamnoides_subsp._sinensis_Rousi	nad3	215	72	73	CCG (P) => CTG (L)	1
Hippophae_rhamnoides_subsp._sinensis_Rousi	nad3	230	77	78	TCC (S) => TTC (F)	0.86
Hippophae_rhamnoides_subsp._sinensis_Rousi	nad3	247	83	84	CCT (P) => TCT (S)	1
Hippophae_rhamnoides_subsp._sinensis_Rousi	nad3	266	89	90	CCG (P) => CTG (L)	1
Hippophae_rhamnoides_subsp._sinensis_Rousi	nad3	317	106	107	TCT (S) => TTT (F)	0.95
Hippophae_rhamnoides_subsp._sinensis_Rousi	nad3	344	115	116	TCG (S) => TTG (L)	1
Hippophae_rhamnoides_subsp._sinensis_Rousi	nad3	349	117	118	CGG (R) => TGG (W)	1
Hippophae_rhamnoides_subsp._sinensis_Rousi	nad4	131	44	44	GCC (A) => GTC (V)	0.22
Hippophae_rhamnoides_subsp._sinensis_Rousi	nad4	163	55	55	CTT (L) => TTT (F)	0.33
Hippophae_rhamnoides_subsp._sinensis_Rousi	nad4	181	61	61	CCT (P) => TCT (S)	0.22
Hippophae_rhamnoides_subsp._sinensis_Rousi	nad4	577	193	193	CTT (L) => TTT (F)	0.67
Hippophae_rhamnoides_subsp._sinensis_Rousi	nad4	863	288	288	GCG (A) => GTG (V)	0.33
Hippophae_rhamnoides_subsp._sinensis_Rousi	nad4	1313	438	438	TCT (S) => TTT (F)	0.33
Hippophae_rhamnoides_subsp._sinensis_Rousi	nad4	1405	469	469	CGG (R) => TGG (W)	1
Hippophae_rhamnoides_subsp._sinensis_Rousi	nad4	1417	473	473	CAC (H) => TAC (Y)	1
Hippophae_rhamnoides_subsp._sinensis_Rousi	nad4	1433	478	478	CCG (P) => CTG (L)	1
Hippophae_rhamnoides_subsp._sinensis_Rousi	nad4	1438	480	480	CGC (R) => TGC (C)	1
Hippophae_rhamnoides_subsp._sinensis_Rousi	nad4L	2	1	1	ACG (T) => ATG (M)	1
Hippophae_rhamnoides_subsp._sinensis_Rousi	nad4L	8	3	3	CCT (P) => CTT (L)	0.88
Hippophae_rhamnoides_subsp._sinensis_Rousi	nad4L	41	14	14	TCT (S) => TTT (F)	1
Hippophae_rhamnoides_subsp._sinensis_Rousi	nad4L	55	19	19	CGG (R) => TGG (W)	1
Hippophae_rhamnoides_subsp._sinensis_Rousi	nad4L	64	22	22	CTC (L) => TTC (F)	0.38
Hippophae_rhamnoides_subsp._sinensis_Rousi	nad4L	86	29	29	CCT (P) => CTT (L)	1
Hippophae_rhamnoides_subsp._sinensis_Rousi	nad4L	95	32	32	TCA (S) => TTA (L)	1
Hippophae_rhamnoides_subsp._sinensis_Rousi	nad4L	100	34	34	CCA (P) => TCA (S)	1
Hippophae_rhamnoides_subsp._sinensis_Rousi	nad4L	110	37	37	TCA (S) => TTA (L)	1
Hippophae_rhamnoides_subsp._sinensis_Rousi	nad4L	131	44	44	TCG (S) => TTG (L)	0.88
Hippophae_rhamnoides_subsp._sinensis_Rousi	nad4L	158	53	53	TCG (S) => TTG (L)	1
Hippophae_rhamnoides_subsp._sinensis_Rousi	nad4L	179	60	60	TCA (S) => TTA (L)	0.75
Hippophae_rhamnoides_subsp._sinensis_Rousi	nad4L	188	63	63	TCA (S) => TTA (L)	0.88
Hippophae_rhamnoides_subsp._sinensis_Rousi	nad4L	197	66	66	CCA (P) => CTA (L)	0.88
Hippophae_rhamnoides_subsp._sinensis_Rousi	nad4L	281	94	94	TCT (S) => TTT (F)	0.88
Hippophae_rhamnoides_subsp._sinensis_Rousi	nad5	155	52	52	CCG (P) => CTG (L)	1
Hippophae_rhamnoides_subsp._sinensis_Rousi	nad5	242	81	81	CCG (P) => CTG (L)	1
Hippophae_rhamnoides_subsp._sinensis_Rousi	nad5	272	91	91	TCC (S) => TTC (F)	0.7
Hippophae_rhamnoides_subsp._sinensis_Rousi	nad5	374	125	125	CCA (P) => CTA (L)	0.9
Hippophae_rhamnoides_subsp._sinensis_Rousi	nad5	398	133	133	TCT (S) => TTT (F)	0.9
Hippophae_rhamnoides_subsp._sinensis_Rousi	nad5	494	165	165	ACA (T) => ATA (I)	1
Hippophae_rhamnoides_subsp._sinensis_Rousi	nad5	539	180	180	CCT (P) => CTT (L)	1
Hippophae_rhamnoides_subsp._sinensis_Rousi	nad5	548	183	183	TCG (S) => TTG (L)	0.4
Hippophae_rhamnoides_subsp._sinensis_Rousi	nad5	553	185	185	CGT (R) => TGT (C)	1
Hippophae_rhamnoides_subsp._sinensis_Rousi	nad5	598	200	200	CGT (R) => TGT (C)	1
Hippophae_rhamnoides_subsp._sinensis_Rousi	nad5	608	203	203	GCC (A) => GTC (V)	0.3
Hippophae_rhamnoides_subsp._sinensis_Rousi	nad5	629	210	213	TCT (S) => TTT (F)	0.9
Hippophae_rhamnoides_subsp._sinensis_Rousi	nad5	713	238	241	TCG (S) => TTG (L)	1
Hippophae_rhamnoides_subsp._sinensis_Rousi	nad5	725	242	245	TCA (S) => TTA (L)	1
Hippophae_rhamnoides_subsp._sinensis_Rousi	nad5	764	255	258	TCG (S) => TTG (L)	1
Hippophae_rhamnoides_subsp._sinensis_Rousi	nad5	835	279	282	CCA (P) => TCA (S)	0.9
Hippophae_rhamnoides_subsp._sinensis_Rousi	nad5	863	288	291	TCT (S) => TTT (F)	0.8
Hippophae_rhamnoides_subsp._sinensis_Rousi	nad5	866	289	292	GCA (A) => GTA (V)	0.2
Hippophae_rhamnoides_subsp._sinensis_Rousi	nad5	875	292	295	ACG (T) => ATG (M)	1
Hippophae_rhamnoides_subsp._sinensis_Rousi	nad5	886	296	299	CTT (L) => TTT (F)	0.3
Hippophae_rhamnoides_subsp._sinensis_Rousi	nad5	1121	374	377	TCG (S) => TTG (L)	0.3
Hippophae_rhamnoides_subsp._sinensis_Rousi	nad5	1282	428	431	CTT (L) => TTT (F)	0.2
Hippophae_rhamnoides_subsp._sinensis_Rousi	nad5	1310	437	440	TCA (S) => TTA (L)	1
Hippophae_rhamnoides_subsp._sinensis_Rousi	nad5	1385	462	465	CCT (P) => CTT (L)	0.3
Hippophae_rhamnoides_subsp._sinensis_Rousi	nad5	1400	467	470	TCA (S) => TTA (L)	1
Hippophae_rhamnoides_subsp._sinensis_Rousi	nad5	1414	472	475	CTC (L) => TTC (F)	0.3
Hippophae_rhamnoides_subsp._sinensis_Rousi	nad5	1490	497	500	CCC (P) => CTC (L)	0.8
Hippophae_rhamnoides_subsp._sinensis_Rousi	nad5	1550	517	520	ACC (T) => ATC (I)	0.9
Hippophae_rhamnoides_subsp._sinensis_Rousi	nad5	1568	523	526	CCG (P) => CTG (L)	0.9
Hippophae_rhamnoides_subsp._sinensis_Rousi	nad5	1580	527	530	TCA (S) => TTA (L)	0.8
Hippophae_rhamnoides_subsp._sinensis_Rousi	nad5	1589	530	533	TCT (S) => TTT (F)	0.9
Hippophae_rhamnoides_subsp._sinensis_Rousi	nad5	1610	537	540	CCC (P) => CTC (L)	0.7
Hippophae_rhamnoides_subsp._sinensis_Rousi	nad5	1880	627	630	GCA (A) => GTA (V)	0.2
Hippophae_rhamnoides_subsp._sinensis_Rousi	nad5	1895	632	635	TCA (S) => TTA (L)	1
Hippophae_rhamnoides_subsp._sinensis_Rousi	nad5	1916	639	642	TCT (S) => TTT (F)	0.7
Hippophae_rhamnoides_subsp._sinensis_Rousi	nad5	1918	640	643	CGT (R) => TGT (C)	0.7
Hippophae_rhamnoides_subsp._sinensis_Rousi	nad5	1931	644	647	TCT (S) => TTT (F)	0.3
Hippophae_rhamnoides_subsp._sinensis_Rousi	nad5	1940	647	650	TCT (S) => TTT (F)	0.2
Hippophae_rhamnoides_subsp._sinensis_Rousi	nad5	1958	653	656	TCG (S) => TTG (L)	0.9
Hippophae_rhamnoides_subsp._sinensis_Rousi	nad6	7	3	5	CTT (L) => TTT (F)	0.3
Hippophae_rhamnoides_subsp._sinensis_Rousi	nad6	26	9	11	CCT (P) => CTT (L)	0.4
Hippophae_rhamnoides_subsp._sinensis_Rousi	nad6	53	18	20	GCA (A) => GTA (V)	0.7
Hippophae_rhamnoides_subsp._sinensis_Rousi	nad6	88	30	32	CCC (P) => TTC (F)	0.7
Hippophae_rhamnoides_subsp._sinensis_Rousi	nad6	89	30	32	CCC (P) => TTC (F)	0.7
Hippophae_rhamnoides_subsp._sinensis_Rousi	nad6	103	35	37	CGC (R) => TGC (C)	1
Hippophae_rhamnoides_subsp._sinensis_Rousi	nad6	161	54	56	CCA (P) => CTA (L)	1
Hippophae_rhamnoides_subsp._sinensis_Rousi	nad6	169	57	59	CAT (H) => TAT (Y)	1
Hippophae_rhamnoides_subsp._sinensis_Rousi	nad6	191	64	66	TCA (S) => TTA (L)	1
Hippophae_rhamnoides_subsp._sinensis_Rousi	nad6	446	149	151	TCC (S) => TTC (F)	1
Hippophae_rhamnoides_subsp._sinensis_Rousi	nad6	463	155	157	CCG (P) => TCG (S)	0.8
Hippophae_rhamnoides_subsp._sinensis_Rousi	nad6	604	202	204	CTC (L) => TTC (F)	0.2
Hippophae_rhamnoides_subsp._sinensis_Rousi	nad7	5	2	2	ACG (T) => ATG (M)	0.38
Hippophae_rhamnoides_subsp._sinensis_Rousi	nad7	38	13	13	TCG (S) => TTG (L)	0.75
Hippophae_rhamnoides_subsp._sinensis_Rousi	nad7	44	15	15	TCC (S) => TTC (F)	1
Hippophae_rhamnoides_subsp._sinensis_Rousi	nad7	77	26	26	TCA (S) => TTA (L)	1
Hippophae_rhamnoides_subsp._sinensis_Rousi	nad7	137	46	46	TCA (S) => TTA (L)	1
Hippophae_rhamnoides_subsp._sinensis_Rousi	nad7	224	75	75	ACG (T) => ATG (M)	1
Hippophae_rhamnoides_subsp._sinensis_Rousi	nad7	244	82	82	CAT (H) => TAT (Y)	1
Hippophae_rhamnoides_subsp._sinensis_Rousi	nad7	251	84	84	TCA (S) => TTA (L)	1
Hippophae_rhamnoides_subsp._sinensis_Rousi	nad7	316	106	106	CGT (R) => TGT (C)	1
Hippophae_rhamnoides_subsp._sinensis_Rousi	nad7	335	112	112	TCA (S) => TTA (L)	0.88
Hippophae_rhamnoides_subsp._sinensis_Rousi	nad7	344	115	115	TCA (S) => TTA (L)	1
Hippophae_rhamnoides_subsp._sinensis_Rousi	nad7	383	128	128	TCA (S) => TTA (L)	1
Hippophae_rhamnoides_subsp._sinensis_Rousi	nad7	533	178	178	TCC (S) => TTC (F)	1
Hippophae_rhamnoides_subsp._sinensis_Rousi	nad7	578	193	193	TCA (S) => TTA (L)	0.88
Hippophae_rhamnoides_subsp._sinensis_Rousi	nad7	679	227	227	CCA (P) => TCA (S)	0.88
Hippophae_rhamnoides_subsp._sinensis_Rousi	nad7	698	233	233	TCG (S) => TTG (L)	1
Hippophae_rhamnoides_subsp._sinensis_Rousi	nad7	724	242	242	CAT (H) => TAT (Y)	1
Hippophae_rhamnoides_subsp._sinensis_Rousi	nad7	739	247	247	CCT (P) => TTT (F)	1
Hippophae_rhamnoides_subsp._sinensis_Rousi	nad7	740	247	247	CCT (P) => TTT (F)	1
Hippophae_rhamnoides_subsp._sinensis_Rousi	nad7	769	257	257	CGC (R) => TGC (C)	1
Hippophae_rhamnoides_subsp._sinensis_Rousi	nad7	926	309	310	TCA (S) => TTA (L)	0.88
Hippophae_rhamnoides_subsp._sinensis_Rousi	nad7	1057	353	354	CGT (R) => TGT (C)	1
Hippophae_rhamnoides_subsp._sinensis_Rousi	nad7	1088	363	364	TCA (S) => TTA (L)	1
Hippophae_rhamnoides_subsp._sinensis_Rousi	nad7	1103	368	369	TCT (S) => TTT (F)	1
Hippophae_rhamnoides_subsp._sinensis_Rousi	nad7	1124	375	376	CCA (P) => CTA (L)	1
Hippophae_rhamnoides_subsp._sinensis_Rousi	nad7	1166	389	390	TCT (S) => TTT (F)	1
Hippophae_rhamnoides_subsp._sinensis_Rousi	nad9	38	13	13	ACT (T) => ATT (I)	0.25
Hippophae_rhamnoides_subsp._sinensis_Rousi	nad9	92	31	31	TCT (S) => TTT (F)	0.75
Hippophae_rhamnoides_subsp._sinensis_Rousi	nad9	113	38	38	CCA (P) => CTA (L)	0.92
Hippophae_rhamnoides_subsp._sinensis_Rousi	nad9	167	56	56	TCG (S) => TTG (L)	0.92
Hippophae_rhamnoides_subsp._sinensis_Rousi	nad9	239	80	80	ACT (T) => ATT (I)	0.25
Hippophae_rhamnoides_subsp._sinensis_Rousi	nad9	275	92	92	GCA (A) => GTA (V)	0.25
Hippophae_rhamnoides_subsp._sinensis_Rousi	nad9	298	100	100	CCG (P) => TCG (S)	0.83
Hippophae_rhamnoides_subsp._sinensis_Rousi	nad9	328	110	110	CGG (R) => TGG (W)	1
Hippophae_rhamnoides_subsp._sinensis_Rousi	nad9	368	123	123	TCC (S) => TTC (F)	1
Hippophae_rhamnoides_subsp._sinensis_Rousi	nad9	398	133	133	TCA (S) => TTA (L)	1
Hippophae_rhamnoides_subsp._sinensis_Rousi	nad9	439	147	147	CTT (L) => TTT (F)	1
Hippophae_rhamnoides_subsp._sinensis_Rousi	nad9	478	160	160	CCA (P) => TCA (S)	0.25
Hippophae_rhamnoides_subsp._sinensis_Rousi	rpl10	83	28	28	TCA (S) => TTA (L)	0.5
Hippophae_rhamnoides_subsp._sinensis_Rousi	rpl10	101	34	34	TCG (S) => TTG (L)	0.83
Hippophae_rhamnoides_subsp._sinensis_Rousi	rpl10	134	45	45	CCA (P) => CTA (L)	0.83
Hippophae_rhamnoides_subsp._sinensis_Rousi	rpl10	155	52	52	CCA (P) => CTA (L)	0.83
Hippophae_rhamnoides_subsp._sinensis_Rousi	rpl10	314	105	105	TCA (S) => TTA (L)	0.83
Hippophae_rhamnoides_subsp._sinensis_Rousi	rpl16	37	13	27	CAG (Q) => TAG (X)	0.56
Hippophae_rhamnoides_subsp._sinensis_Rousi	rpl16	185	62	76	ACT (T) => ATT (I)	1
Hippophae_rhamnoides_subsp._sinensis_Rousi	rpl16	304	102	122	CTC (L) => TTC (F)	0.89
Hippophae_rhamnoides_subsp._sinensis_Rousi	rpl16	407	136	156	CCA (P) => CTA (L)	1
Hippophae_rhamnoides_subsp._sinensis_Rousi	rpl16	473	158	178	CCA (P) => CTA (L)	0.89
Hippophae_rhamnoides_subsp._sinensis_Rousi	rpl16	479	160	180	TCG (S) => TTG (L)	0.67
Hippophae_rhamnoides_subsp._sinensis_Rousi	rpl2	215	72	72	CCA (P) => CTA (L)	0.75
Hippophae_rhamnoides_subsp._sinensis_Rousi	rpl2	247	83	83	CGC (R) => TGC (C)	0.5
Hippophae_rhamnoides_subsp._sinensis_Rousi	rpl2	284	95	95	CCG (P) => CTG (L)	0.25
Hippophae_rhamnoides_subsp._sinensis_Rousi	rpl2	304	102	102	CCT (P) => TCT (S)	0.5
Hippophae_rhamnoides_subsp._sinensis_Rousi	rpl2	344	115	115	TCC (S) => TTC (F)	0.5
Hippophae_rhamnoides_subsp._sinensis_Rousi	rpl2	436	146	146	CCT (P) => TCT (S)	0.25
Hippophae_rhamnoides_subsp._sinensis_Rousi	rpl2	494	165	167	GCG (A) => GTG (V)	0.5
Hippophae_rhamnoides_subsp._sinensis_Rousi	rpl2	602	201	203	GCA (A) => GTA (V)	0.25
Hippophae_rhamnoides_subsp._sinensis_Rousi	rpl2	616	206	208	CTC (L) => TTC (F)	1
Hippophae_rhamnoides_subsp._sinensis_Rousi	rpl2	806	269	274	CCA (P) => CTA (L)	0.25
Hippophae_rhamnoides_subsp._sinensis_Rousi	rpl2	887	296	355	ACT (T) => ATT (I)	0.25
Hippophae_rhamnoides_subsp._sinensis_Rousi	rpl2	976	326	385	CCC (P) => TCC (S)	0.5
Hippophae_rhamnoides_subsp._sinensis_Rousi	rpl5	35	12	21	TCA (S) => TTA (L)	0.78
Hippophae_rhamnoides_subsp._sinensis_Rousi	rpl5	47	16	25	CCG (P) => CTG (L)	1
Hippophae_rhamnoides_subsp._sinensis_Rousi	rpl5	64	22	31	CAC (H) => TAC (Y)	1
Hippophae_rhamnoides_subsp._sinensis_Rousi	rpl5	92	31	40	TCG (S) => TTG (L)	1
Hippophae_rhamnoides_subsp._sinensis_Rousi	rpl5	167	56	67	CCT (P) => CTT (L)	0.44
Hippophae_rhamnoides_subsp._sinensis_Rousi	rpl5	308	103	122	TCT (S) => TTT (F)	0.22
Hippophae_rhamnoides_subsp._sinensis_Rousi	rpl5	317	106	125	TCG (S) => TTG (L)	0.89
Hippophae_rhamnoides_subsp._sinensis_Rousi	rpl5	329	110	129	TCG (S) => TTG (L)	0.44
Hippophae_rhamnoides_subsp._sinensis_Rousi	rpl5	353	118	139	TCT (S) => TTT (F)	0.22
Hippophae_rhamnoides_subsp._sinensis_Rousi	rpl5	416	139	160	TCC (S) => TTC (F)	0.22
Hippophae_rhamnoides_subsp._sinensis_Rousi	rpl5	512	171	192	CCA (P) => CTA (L)	0.89
Hippophae_rhamnoides_subsp._sinensis_Rousi	rpl5	515	172	193	CCG (P) => CTG (L)	1
Hippophae_rhamnoides_subsp._sinensis_Rousi	rps12	71	24	24	TCG (S) => TTG (L)	0.94
Hippophae_rhamnoides_subsp._sinensis_Rousi	rps12	100	34	34	CGC (R) => TGC (C)	1
Hippophae_rhamnoides_subsp._sinensis_Rousi	rps12	104	35	35	CCG (P) => CTG (L)	1
Hippophae_rhamnoides_subsp._sinensis_Rousi	rps12	146	49	49	CCA (P) => CTA (L)	1
Hippophae_rhamnoides_subsp._sinensis_Rousi	rps12	196	66	66	CAC (H) => TAC (Y)	0.94
Hippophae_rhamnoides_subsp._sinensis_Rousi	rps12	284	95	95	TCC (S) => TTC (F)	0.76
Hippophae_rhamnoides_subsp._sinensis_Rousi	rps19	137	46	67	TCC (S) => TTC (F)	0.33
Hippophae_rhamnoides_subsp._sinensis_Rousi	rps19	163	55	76	CCT (P) => TTT (F)	1
Hippophae_rhamnoides_subsp._sinensis_Rousi	rps19	164	55	76	CCT (P) => TTT (F)	1
Hippophae_rhamnoides_subsp._sinensis_Rousi	rps19	221	74	95	TCT (S) => TTT (F)	0.5
Hippophae_rhamnoides_subsp._sinensis_Rousi	rps1	125	42	59	CCT (P) => CTT (L)	0.67
Hippophae_rhamnoides_subsp._sinensis_Rousi	rps1	209	70	87	TCC (S) => TTC (F)	0.33
Hippophae_rhamnoides_subsp._sinensis_Rousi	rps1	338	113	130	TCC (S) => TTC (F)	0.33
Hippophae_rhamnoides_subsp._sinensis_Rousi	rps1	370	124	141	CTT (L) => TTT (F)	0.33
Hippophae_rhamnoides_subsp._sinensis_Rousi	rps1	373	125	142	CTT (L) => TTT (F)	0.33
Hippophae_rhamnoides_subsp._sinensis_Rousi	rps1	476	159	178	TCA (S) => TTA (L)	0.67
Hippophae_rhamnoides_subsp._sinensis_Rousi	rps1	554	185	209	ACC (T) => ATC (I)	0.33
Hippophae_rhamnoides_subsp._sinensis_Rousi	rps1	596	199	223	ACA (T) => ATA (I)	0.67
Hippophae_rhamnoides_subsp._sinensis_Rousi	rps1	599	200	224	GCG (A) => GTG (V)	0.33
Hippophae_rhamnoides_subsp._sinensis_Rousi	rps3	64	22	22	CGG (R) => TGG (W)	1
Hippophae_rhamnoides_subsp._sinensis_Rousi	rps3	92	31	31	TCA (S) => TTA (L)	0.71
Hippophae_rhamnoides_subsp._sinensis_Rousi	rps3	512	171	176	TCA (S) => TTA (L)	0.71
Hippophae_rhamnoides_subsp._sinensis_Rousi	rps3	664	222	235	CAT (H) => TAT (Y)	0.29
Hippophae_rhamnoides_subsp._sinensis_Rousi	rps3	713	238	251	TCG (S) => TTG (L)	0.86
Hippophae_rhamnoides_subsp._sinensis_Rousi	rps3	890	297	315	TCG (S) => TTG (L)	0.29
Hippophae_rhamnoides_subsp._sinensis_Rousi	rps3	1346	449	480	CCG (P) => CTG (L)	1
Hippophae_rhamnoides_subsp._sinensis_Rousi	rps3	1484	495	526	TCA (S) => TTA (L)	1
Hippophae_rhamnoides_subsp._sinensis_Rousi	rps3	1537	513	545	CGT (R) => TGT (C)	1
Hippophae_rhamnoides_subsp._sinensis_Rousi	rps3	1570	524	556	CCT (P) => TCT (S)	0.57
Hippophae_rhamnoides_subsp._sinensis_Rousi	rps3	1601	534	566	TCA (S) => TTA (L)	0.86
Hippophae_rhamnoides_subsp._sinensis_Rousi	rps3	1654	552	584	CCC (P) => TCC (S)	0.71
Hippophae_rhamnoides_subsp._sinensis_Rousi	rps4	4	2	15	CCT (P) => TCT (S)	0.33
Hippophae_rhamnoides_subsp._sinensis_Rousi	rps4	38	13	26	TCA (S) => TTA (L)	0.5
Hippophae_rhamnoides_subsp._sinensis_Rousi	rps4	49	17	30	CGG (R) => TGG (W)	1
Hippophae_rhamnoides_subsp._sinensis_Rousi	rps4	133	45	59	CCG (P) => TCG (S)	0.67
Hippophae_rhamnoides_subsp._sinensis_Rousi	rps4	164	55	69	TCA (S) => TTA (L)	1
Hippophae_rhamnoides_subsp._sinensis_Rousi	rps4	184	62	76	CCC (P) => TCC (S)	0.83
Hippophae_rhamnoides_subsp._sinensis_Rousi	rps4	193	65	79	CAT (H) => TAT (Y)	1
Hippophae_rhamnoides_subsp._sinensis_Rousi	rps4	257	86	100	CCA (P) => CTA (L)	1
Hippophae_rhamnoides_subsp._sinensis_Rousi	rps4	266	89	103	CCA (P) => CTA (L)	0.83
Hippophae_rhamnoides_subsp._sinensis_Rousi	rps4	278	93	107	TCG (S) => TTG (L)	0.67
Hippophae_rhamnoides_subsp._sinensis_Rousi	rps4	335	112	126	CCG (P) => CTG (L)	1
Hippophae_rhamnoides_subsp._sinensis_Rousi	rps4	464	155	169	TCT (S) => TTT (F)	0.5
Hippophae_rhamnoides_subsp._sinensis_Rousi	rps4	482	161	175	TCA (S) => TTA (L)	1
Hippophae_rhamnoides_subsp._sinensis_Rousi	rps4	848	283	321	TCC (S) => TTC (F)	0.33
Hippophae_rhamnoides_subsp._sinensis_Rousi	rps4	914	305	349	TCG (S) => TTG (L)	0.83
Hippophae_rhamnoides_subsp._sinensis_Rousi	rps4	925	309	353	CAT (H) => TAT (Y)	0.83
Hippophae_rhamnoides_subsp._sinensis_Rousi	rps4	1015	339	383	CGG (R) => TGG (W)	0.83
Hippophae_rhamnoides_subsp._sinensis_Rousi	rps7	55	19	19	CGC (R) => TGC (C)	0.25
Hippophae_rhamnoides_subsp._sinensis_Rousi	rps7	116	39	39	CCA (P) => CTA (L)	0.75
Hippophae_rhamnoides_subsp._sinensis_Rousi	rps7	332	111	131	TCA (S) => TTA (L)	0.88
Hippophae_rhamnoides_subsp._sinensis_Rousi	sdh4	155	52	52	CCA (P) => CTA (L)	0.88
Hippophae_rhamnoides_subsp._sinensis_Rousi	sdh4	203	68	68	CCC (P) => CTC (L)	0.75
Hippophae_rhamnoides_subsp._sinensis_Rousi	sdh4	259	87	87	CAT (H) => TAT (Y)	0.88
Hippophae_rhamnoides_subsp._sinensis_Rousi	sdh4	313	105	105	CTT (L) => TTT (F)	0.25
Hippophae_rhamnoides_subsp._sinensis_Rousi	sdh4	344	115	115	TCT (S) => TTT (F)	0.38
Hippophae_rhamnoides_subsp._sinensis_Rousi	sdh4	346	116	116	CTC (L) => TTC (F)	0.25
Hippophae_rhamnoides_subsp._sinensis_Rousi	sdh4	353	118	118	TCT (S) => TTT (F)	0.5
Hippophae_rhamnoides_subsp._sinensis_Rousi	sdh4	359	120	120	CCG (P) => CTG (L)	0.25
Hippophae_rhamnoides_subsp._sinensis_Rousi	sdh4	385	129	129	CGA (R) => TGA (X)	1

[truncated: 1 more sheets: Table S11]
